# Supplementary material for: Identification of Important Effector Proteins in the FOXJ1 Transcriptional Network Associated With Ciliogenesis and Ciliary Function
Source: Front Genet. 2019 Mar 1;10:23. doi: 10.3389/fgene.2019.00023 (PMC6405523; doi:10.3389/fgene.2019.00023)
Supplement: Supplementary file 1 [file Data_Sheet_1.zip › SupplymentaryTable2.xlsx]

## Sheet: Legend
Supplementary Table 2: Predicted regulatory network of FOXJ1 regulated genes. Genes found to be directly or indirectly regulated by FOXJ1 and their assigned ciliary roles based on collated ciliary resource (CCR) are tabulated here. Additional details regarding the regulatory network genes based on the GO analysis, disease association, conservation analysis and cilia associated expression analysis…
1Regulatory Effect: Either direct or indirect depending on whether the gene is directly or indirectly regulated by FOXJ1.
2Assigned Ciliary Role: Assigned ciliary role based on information from the CCR dataset.
3Protein Name: Protein that the FOXJ1 induced gene encodes for based on HGNC (Yates et al., 2017) nomenclature.
4Mouse Ortholog (Gene Name) : Gene names of high confidence mouse orthologs of FOXJ1 regulated genes.
5Percent Identity of Mouse Ortholog to Human Gene : Percent identity calculated between orthologous gene pairs. Genes having percent identity higher than 80% have been considered as high confidence orthologs (Herrero et al., 2016).
6Mouse Gene-order Conservation Score : The gene order conservation (GOC) score indicates how many of the four closest neighbours of a gene match between orthologous pairs. Orthologue pairs are high confidence ortholog if they have a GOC higher than 75 (Herrero et al., 2016).
7OMIM Disease: Ciliopathy (Primary Ciliary Dyskinesia) that the gene is known to be involved in as mentioned in OMIM database (McKusick, 1998; Amberger et al., 2015).
8OMIM Number: OMIM number associated with the Primary Ciliary Dyskinesia.
9Syscilia Database: Information regarding the gene as available in the Syscilia gold standard database (van Dam et al., 2013)
10Choksi et al. Data: Phenotypic defects testing on gene knock-down, motility or localisation data for FOXJ1 regulated genes as available in Choksi et al. (Choksi et al., 2014) study.
11Other Sources: Information regarding the ciliary role of the genes as listed in other studies (Boldt et al., 2016; Gupta et al., 2015) referred in CCR.
12Reactome Database: Reactome pathways (Fabregat et al., 2018; Croft et al., 2014) that the FOXJ1 regulated gene encoded protein is known to be involved in.
13GO Association: GO mapping (transcription factor associated) for FOXJ1 regulated genes or obtained gene ontology based ciliary association(s) as categorised in Supplementary Table 3.
14CilDB: Denotes whether the FOXJ1 regulated genes has additional cilia associated expression support based on different high throughput studies probing ciliogenesis in humans as reported in CilDB (Arnaiz et al., 2009; Arnaiz et al., 2014).
15PCD Case Study: Either up-regulated or down-regulated depending on whether the gene is differentially expressed in PCD patients case study (Geremek et al., 2014).
16Human Protein Atlas Data: Reports the expression status (protein/mRNA) of the FOXJ1 target genes according to the Human Protein Atlas (Uhlén et al., 2015; Thul et al., 2017; Uhlen et al., 2010) database.
Directly regulated genes with known ciliary roles
Indirectly regulated genes with known ciliary roles
Directly regulated genes with probable ciliary roles
Indirectly regulated genes with probable ciliary roles

## Sheet: FOXJ1_regulated_genes
Target Gene Name	1Regulatory Effect	2Assigned Ciliary Role	3Protein Name	4Mouse Ortholog (Gene Name)	5Percent Identity of Mouse Ortholog to Human Gene	6Mouse Gene-order Conservation Score	7OMIM Disease	8OMIM Number	9Syscilia Database	10Choksi et al. Data	11Other Sources	12Reactome Database	13GO Association	14CilDB	15PCD Case Study	16 Human Protein Atlas Data
AK7	Direct	Axoneme assembly, Ciliary motility	Adenylate kinase 7 [Source:HGNC Symbol; Acc:20091]	Ak7	85.2006	100			Powers ciliary beating by participating in ATP production. Mutant mice exhibit ultrastructural defects in 9+2 cilia, leading to PCD phenotype. Some PCD patients have reduced expression levels of AK7.	Fernandez-Gonzalez et al., 2009			Nucleoside diphosphate kinase activity	Yes		Protein expression in lung, fallopian tube, testis; RNA expression in brain, lung, fallopian tube, testis
AK9	Direct	Cilia associated based on phenotypic defects testing, Ciliary motility	Adenylate kinase 9 [Source:HGNC Symbol; Acc:33814]	Ak9	68.6028	100				Ciliary phenotype defects occur on morpholino based gene knock-down in zebra fish (Curved body axis, otolith defects, hydrocephalus, L/R defect), Involved in ciliary motility			Nucleoside diphosphate kinase activity	Yes		Protein expression in lung, fallopian tube, testis; RNA expression in brain, lung, fallopian tube, testis
ARL6IP1	Direct	Ciliogenesis	ADP-ribosylation factor-like 6 interacting protein 1 [Source:HGNC Symbol;Acc:697]	Arl6ip1	96.5517	50				Tu et al., 2012						RNA expression in brain, lung, fallopian tube, testis
ARMC4	Direct	Axoneme assembly	Armadillo repeat containing 4 [Source:HGNC Symbol;Acc:25583]	Armc4	84.4828	100	Ciliary dyskinesia, primary, 23	615451		Hjeij et al., 2013 and Onoufriadis et al., 2014			Axonemal dynein complex assembly or epithelial cilium movement involved in L/R assymmetry determination	Yes		Protein expression in lung, fallopian tube; RNA expression in lung, fallopian tube, testis
BBS7	Direct	Basal body associated	Bardet-Biedl syndrome 7 [Source:HGNC Symbol;Acc:18758]	Bbs7	91.7483	100			Since it forms part of BBSome complex it is important for RAB8-mediated membrane protein trafficking. This protein is mutated in Bardet-Biedl syndrome.	Yen et al., 2005		Cilium Assembly	Cilium localised or smoothened signaling pathway	Yes		Protein expression in lung, fallopian tube, testis; RNA expression in brain, lung, fallopian tube, testis
BICC1	Direct	Ciliogenesis	Bicaudal C homolog 1 (Drosophila) [Source:HGNC Symbol;Acc:19351]	Bicc1	93.1211	100				Maisonneuve et al., 2009						Protein expression in brain, lung, fallopian tube, testis; RNA expression in brain, lung, fallopian tube, testis
C11orf65	Direct	Cilia associated based on phenotypic defects testing	Chromosome 11 open reading frame 65 [Source:HGNC Symbol;Acc:28519]	4930550C14Rik	69.6486	100				Ciliary phenotype defects occur on morpholino based gene knock-down in zebra fish (Curved body axis, L/R defect)				Yes		RNA expression in brain, fallopian tube, testis
C21orf59	Direct	Axoneme assembly, Ciliary motility	Chromosome 21 open reading frame 59 [Source:HGNC Symbol;Acc:1301]				Ciliary dyskinesia, primary, 26	615500		Austin-Tse et al., 2013				Yes		Protein expression in brain, lung, fallopian tube, testis; RNA expression in brain, lung, fallopian tube, testis
C2orf62	Direct	Ciliogenesis	Chromosome 2 open reading frame 62 [Source:HGNC Symbol;Acc:25062]							Bontems et al., 2014				Yes
C3orf67	Direct	Cilia associated based on phenotypic defects testing	Chromosome 3 open reading frame 67 [Source:HGNC Symbol;Acc:24763]	4930452B06Rik	72.1137	100				Ciliary phenotype defects occur on morpholino based gene knock-down in zebra fish (curved body axis,otolith defects, hydrocephalus)						RNA expression in brain, lung, fallopian tube, testis
C6orf183	Direct	Cilia associated by localisation	Chromosome 6 open reading frame 183 [Source:HGNC Symbol;Acc:21562]							Localization: Ciliary base
CCDC103	Direct	Axoneme assembly	Coiled-coil domain containing 103 [Source:HGNC Symbol;Acc:32700]	Ccdc103	77.686	100	Ciliary dyskinesia, primary, 17	614679	It participates in binding of dynein arms to cilia microtubules.	Panizzi et al., 2012			Axonemal dynein complex assembly or epithelial cilium movement involved in L/R assymmetry determination			RNA expression in brain, lung, fallopian tube, testis
CCDC114	Direct	Axoneme assembly	Coiled-coil domain containing 114 [Source:HGNC Symbol;Acc:26560]	Ccdc114	61.9403	50	Ciliary dyskinesia, primary, 20	615067	This protein is a component of axonemal outer dynein arm docking complex. It participates in microtubular attachment of outer dynein arms in the ciliary axoneme.	Knowles et al., 2013a and Onoufriadis et al., 2013				Yes		Protein expression in lung, fallopian tube; RNA expression in lung, fallopian tube, testis
CCDC151	Direct	Axoneme assembly	Coiled-coil domain containing 151 [Source:HGNC Symbol;Acc:28303]	Ccdc151	66.2185	100	Ciliary dyskinesia, primary, 30	616037		Jerber et al., 2014			Axonemal dynein complex assembly or epithelial cilium movement involved in L/R assymmetry determination	Yes		Protein expression in lung, fallopian tube; RNA expression in brain, lung, fallopian tube, testis
CCDC39	Direct	Axoneme assembly	Coiled-coil domain containing 39 [Source:HGNC Symbol;Acc:25244]				Ciliary dyskinesia, primary, 14	613807	This protein participates in the dynein regulatory complex assembly and assembly of the inner dynein arms.	Merveille et al., 2010			Microtubule component or ciliary motility Axonemal dynein complex assembly or epithelial cilium movement involved in L/R assymmetry determination	Yes		Protein expression in lung, fallopian tube; RNA expression in brain, lung, fallopian tube, testis
CES1	Direct	Cilia associated based on phenotypic defects testing	Carboxylesterase 1 [Source:HGNC Symbol;Acc:1863]	Ces1b, Ces1d, Ces1c, Ces1g	65.669, 77.6408, 64.4366, 73.4155	100, 75, 75, 75				Ciliary phenotype defects occur on morpholino based gene knock-down in zebra fish (Curved body axis, otolith defects, hydrocephalus, L/R defect)				Yes		Protein Expression in lung;, RNA expression in lung, fallopian tube, testis
CETN2	Direct	Centrosome component	Centrin, EF-hand protein, 2 [Source:HGNC Symbol;Acc:1867]	Cetn2	95.9302	50				Delaval et al., 2011	Centrosome component	Cilium Assembly		Yes		RNA expression in brain, lung, fallopian tube, testis
CP	Direct	Cilia associated based on phenotypic defects testing	Ceruloplasmin (ferroxidase) [Source:HGNC Symbol;Acc:2295]	Cp	82.6291	50				Ciliary phenotype defects occur on morpholino based gene knock-down in zebra fish (Curved body axis, otolith defects, hydrocephalus, L/R defect)				Yes		RNA expression in brain, lung, fallopian tube, testis
CROCC	Direct	Centrosome component	Ciliary rootlet coiled-coil, rootletin [Source:HGNC Symbol;Acc:21299]	Crocc	82.3996	100			Acts as a structural component of ciliary rootlet. It also forms centriole-associated filaments and functions in centrosome cohesion. In association with CEP250 functions as a physical linker between the pair of centrioles/basal bodies in cells.	Conroy et al., 2012				Yes		Protein expression in lung, fallopian tube; RNA expression in brain, lung, fallopian tube, testis
CSPP1	Direct	Ciliogenesis	Centrosome and spindle pole associated protein 1 [Source:HGNC Symbol;Acc:26193]	Cspp1	75.43	100				Patzke et al., 2010			Microtubule component or ciliary motility	Yes		RNA expression in brain, lung, fallopian tube, testis
DFNB31	Direct	Basal body associated	Deafness, autosomal recessive 31 [Source:HGNC Symbol;Acc:16361]						It participates in connecting cilium and basal body in photoreceptor cells. This protein is mutated in autosomal recessive deafness (type 31) and Usher syndrome (type 2D).
DNAAF1	Direct	Axoneme assembly	Dynein, axonemal, assembly factor 1 [Source:HGNC Symbol;Acc:30539]	Dnaaf1	55.5862	100	Ciliary dyskinesia, primary, 13	613193	Functions in assembling dynein arms in cilia and stabilizing ciliary architecture. When mutated in zebrafish, it gives rise to polycystic kidney phenotype.	Loges et al., Am J Hum Genet, 2009			Axonemal dynein complex assembly or epithelial cilium movement involved in L/R assymmetry determination	Yes		Protein Expression in Lung,Fallopian Tube, RNA Expression in Lung,Fallopian Tube,Testis
DNAAF2	Direct	Axoneme assembly	Dynein, axonemal, assembly factor 2 [Source:HGNC Symbol;Acc:20188]	Dnaaf2	63.5603	75	Ciliary dyskinesia, primary, 10	612518	This protein participates in cytoplasmic pre-assembly of axonemal dyneins.	Omran et al., 2008			Microtubule component or ciliary motility Axonemal dynein complex assembly or epithelial cilium movement involved in L/R assymmetry determination			Protein expression in brain, lung, fallopian tube, testis; RNA expression in brain, lung, fallopian tube, testis
DNAH10	Direct	Axoneme assembly	Dynein, axonemal, heavy chain 10 [Source:HGNC Symbol;Acc:2941]	Dnah10	88.1458	100			Axonemal dynein heavy chain				Microtubule component or ciliary motility			Protein Expression in lung, fallopian tube, testis; RNA expression in fallopian tube,testis
DNAH11	Direct	Axoneme assembly	Dynein, axonemal, heavy chain 11 [Source:HGNC Symbol;Acc:2942]	Dnah11	84.4774	100	Ciliary dyskinesia, primary, 7, with or without situs inversus	611884	It functions as a component of outer dynein arms. The mutants lack dynein arms but have normal axonemel ultrastructure. This protein is mutated in mouse models of situs inversus.	Schwabe et al., 2008			Microtubule component or ciliary motility Axonemal dynein complex assembly or epithelial cilium movement involved in L/R assymmetry determination	Yes		Protein expression in lung, fallopian tube; RNA expression in lung, fallopian tube,
DNAH2	Direct	Axoneme assembly	Dynein, axonemal, heavy chain 2 [Source:HGNC Symbol;Acc:2948]	Dnah2	90.9871	100			It acts as a component of axonemal inner arm dynein				Microtubule component or ciliary motility	Yes		Protein expression in lung, fallopian tube; RNA Expression in lung, fallopian tube, testis
DNAH5	Direct	Axoneme assembly	Dynein, axonemal, heavy chain 5 [Source:HGNC Symbol;Acc:2950]	Dnah5	89.5977	100	Ciliary dyskinesia, primary, 3, with or without situs inversus	608644	It acts as a component of outer dynein arm. The mutants lack dynein arms but have normal axonemel ultrastructure.	Olbrich et al., 2002			Microtubule component or ciliary motility	Yes		Protein expression in lung, fallopian tube; RNA expression in lung, fallopian tube,
DNAH6	Direct	Axoneme assembly	Dynein, axonemal, heavy chain 6 [Source:HGNC Symbol;Acc:2951]	Dnah6	88.2876	75			It acts as a component of axonemal dynein.				Microtubule component or ciliary motility	Yes		Protein expression in lung, fallopian tube; RNA expression in lung, fallopian tube, testis
DNAJB13	Direct	Ciliary motility	DnaJ (Hsp40) homolog, subfamily B, member 13 [Source:HGNC Symbol;Acc:30718]	Dnajb13	89.8734	100	Ciliary dyskinesia, primary, 34	617091		Yang et al., 2008				Yes		Protein expression in lung, fallopian tube, testis; RNA expression in lung, fallopian tube, testis
DNALI1	Direct	Axoneme assembly	Dynein, axonemal, light intermediate chain 1 [Source:HGNC Symbol;Acc:14353]	Dnali1	88.2143	100			It acts as a component of axonemal dynein				Microtubule component or ciliary motility	Yes		Protein expression in lung, fallopian tube; RNA expression in brain, lung, fallopian tube, testis
DRC1	Direct	Axoneme assembly, Ciliary motility	Dynein regulatory complex subunit 1 homolog (Chlamydomonas) [Source:HGNC Symbol;Acc:24245]	Drc1	75.5405	100	Ciliary dyskinesia, primary, 21	615294		Wirschell et al., 2013			Microtubule component or ciliary motility Axonemal dynein complex assembly or epithelial cilium movement involved in L/R assymmetry determination	Yes		RNA expression in lung, fallopian tube, testis
DYNC2H1	Direct	Intraflagellar transport, Cilium Assembly	Dynein, cytoplasmic 2, heavy chain 1 [Source:HGNC Symbol;Acc:2962]	Dync2h1	93.185	75			This protein is required for cilia assemby. It is involved in Smo trafficking along the cilium. It is mutated in Jeune asphyxiating thoracic dystrophy (type 3), short rib polydactyly syndromes (type 2 and 3)	Merrill et al., 2009		Intraflagellar transport, Cilium Assembly	Microtubule component or ciliary motility, Cilium localised or smoothened signaling pathway Intraciliary retrograde transport or ciliary protein localization	Yes		Protein expression in brain, lung, fallopian tube, testis; RNA expression in brain, lung, fallopian tube, testis
DYX1C1	Direct	Axoneme assembly, Ciliary motility	Dyslexia susceptibility 1 candidate 1 [Source:HGNC Symbol;Acc:21493]				Ciliary dyskinesia, primary, 25	615482	This protein is upregulated during ciliogenesis and localize to centrosome and primary cilia (in some cells).	Chandrasekar et al., 2013 and Tarkar et al., 2013			Axonemal dynein complex assembly or epithelial cilium movement involved in L/R assymmetry determination	Yes		RNA expression in brain, lung, fallopian tube, testis
DZIP1L	Direct	Ciliogenesis	DAZ interacting zinc finger protein 1-like [Source:HGNC Symbol;Acc:26551]	Dzip1l	76.6623	100				Glazer et al., 2010				Yes		Protein expression in brain, lung, fallopian tube, testis; RNA expression in brain, lung, fallopian tube, testis
ECT2L	Direct	Cilia associated based on phenotypic defects testing	Epithelial cell transforming sequence 2 oncogene-like [Source:HGNC Symbol;Acc:21118]	Ect2l	77.9867	100				Ciliary phenotype defects occur on gene knock-down (curved body axis,otolith defects,L/R defect), Role in cilia morphology (length/organization)						RNA Expression in lung, fallopian tube, testis
EFHC1	Direct	Axoneme assembly	EF-hand domain (C-terminal) containing 1 [Source:HGNC Symbol;Acc:16406]	Efhc1	84.375	100			It is an axonemal protein. It binds tektin. This protein is mutated in Juvenile myoclonic epilepsy.	Suzuki et al., 2009				Yes		Protein expression in brain, lung, fallopian tube, testis; RNA expression in brain, lung, fallopian tube, testis
FGFBP2	Direct	Cilia associated based on phenotypic defects testing	Fibroblast growth factor binding protein 2 [Source:HGNC Symbol;Acc:29451]							Ciliary phenotype defects occur on morpholino based gene knock-down in zebra fish (curved body axis, L/R defect)						RNA expression in lung, fallopian tube, testis
GLB1L2	Direct	Cilia associated based on phenotypic defects testing	Galactosidase, beta 1-like 2 [Source:HGNC Symbol;Acc:25129]	Glb1l2	79.0881	75				Ciliary phenotype defects occur on morpholino based gene knock-down in zebra fish (Otolith defects, L/R defects, kidney cysts, hydrocephalus,curved body axis), Role in cilia morphology (length/organization)				Yes		RNA expression in brain, lung, fallopian tube, testis
GLIS3	Direct	Ciliogenesis	GLIS family zinc finger 3 [Source:HGNC Symbol;Acc:28510]	Glis3	84.086	100				Hashimoto et al., 2009			Transcription factor (GO:0003677 ~ DNA binding, GO:0003700 ~ transcription factor activity, GO:0003702 ~ RNA polymerase II transcription factor activity, GO:0003704 ~ specific RNA polymerase II transcription factor activity, GO:0030528 ~ transcription regulator activity)	Yes		Protein expression in lung, fallopian tube, testis; RNA expression in brain, lung, fallopian tube, testis
HHIPL1	Direct	Cilia associated based on phenotypic defects testing	HHIP-like 1 [Source:HGNC Symbol;Acc:19710]	Hhipl1	82.3529	100				Ciliary phenotype defects occur on morpholino based gene knock-down in zebra fish (Curved body axis, hydrocephalus, L/R defect)						RNA expression in brain, fallopian tube
HSPB11	Direct	Intraflagellar transport	Heat shock protein family B (small), member 11 [Source:HGNC Symbol;Acc:25019]	Hspb11	84.7222	100			This protein forms a part of IFT-B complex.			Intraflagellar transport, Cilium Assembly	Cilium localised or smoothened signaling pathway	Yes		RNA expression in brain, lung, fallopian tube, testis
HYDIN	Direct	Axoneme assembly	HYDIN, axonemal central pair apparatus protein [Source:HGNC Symbol;Acc:19368]	Hydin	77.2505	100	Ciliary dyskinesia, primary, 5	608647	It acts as an axonemal central pair apparatus protein	Lechtreck et al., 2008				Yes	Yes (Down-regulated)	Protein expression in lung, fallopian tube; RNA expression in brain, lung, fallopian tube, testis
IFT172	Direct	Intraflagellar transport	Intraflagellar transport 172 homolog (Chlamydomonas) [Source:HGNC Symbol;Acc:30391]	Ift172	95.8834	100			This protein forms a component of IFT complex B	Gorivodsky et al., 2009		Intraflagellar transport Cilium Assembly	Cilium localised or smoothened signaling pathway	Yes		RNA expression in brain, lung, fallopian tube, testis
IFT27	Direct	Intraflagellar transport	Intraflagellar transport 27 homolog (Chlamydomonas) [Source:HGNC Symbol;Acc:18626]	Ift27	82.7957	100			Rab-like small G protein that forms a component of IFT complex B.	Qin et al., 2007		Intraflagellar transport Cilium Assembly	Cilium localised or smoothened signaling pathway	Yes		RNA expression in brain, lung, fallopian tube, testis
IFT80	Direct	Intraflagellar transport	Intraflagellar transport 80 homolog (Chlamydomonas) [Source:HGNC Symbol;Acc:29262]	Ift80	94.5946	100			This protein forms a component of IFT complex B	Beales et al., 2007		Intraflagellar transport Cilium Assembly	Cilium localised or smoothened signaling pathway	Yes		RNA expression in brain, lung, fallopian tube, testis
IFT88	Direct	Intraflagellar transport	Intraflagellar transport 88 homolog (Chlamydomonas) [Source:HGNC Symbol;Acc:20606]	Ift88	88.3553	100			This protein forms a component of IFT complex B	Pazour et al., 2000		Intraflagellar transport Cilium Assembly	Cilium localised or smoothened signaling pathway	Yes		RNA expression in brain, lung, fallopian tube, testis
IQUB	Direct	Ciliogenesis	IQ motif and ubiquitin domain containing [Source:HGNC Symbol;Acc:21995]	Iqub	69.2794	100				Lai et al., 2011			Cilium localised or smoothened signaling pathway	Yes		RNA expression in lung, fallopian tube, testis
KCNIP1	Direct	Cilia associated based on phenotypic defects testing, Ciliary motility	Kv channel interacting protein 1 [Source:HGNC Symbol;Acc:15521]	Kcnip1	89.2116	50				Ciliary phenotype defects occur on morpholino based gene knock-down in zebra fish (Curved body axis, otolith defects, hydrocephalus, L/R defect), Involved in ciliary motility						RNA expression in brain, lung, fallopian tube, testis
KIF19	Direct	Axoneme assembly	Kinesin family member 19 [Source:HGNC Symbol;Acc:26735]	Kif19a	89.6794	100			A microtubule-depolymerizing kinesin that regulates ciliary length.	Niwa et al., 2012			Microtubule component or ciliary motility			Protein expression in lung, fallopian tube; RNA expression in brain, lung, fallopian tube
KIF6	Direct	Cilia associated by localisation	Kinesin family member 6 [Source:HGNC Symbol;Acc:21202]	Kif6	82.1867	50				Localization: Ciliary base			Microtubule component or ciliary motility	Yes		Protein expression in lung, fallopian tube, testis; RNA expression in brain, lung, fallopian tube, testis
LRRC6	Direct	Axoneme assembly	Leucine rich repeat containing 6 [Source:HGNC Symbol;Acc:16725]	Lrrc6	80.4721	100	Ciliary dyskinesia, primary, 19	614935	This protein is essential for proper axonemal assembly of inner and outer dynein arms.	Kott et al., 2012			Axonemal dynein complex assembly or epithelial cilium movement involved in L/R assymmetry determination	Yes		Protein expression in lung, fallopian tube; RNA expression in brain, lung, fallopian tube, testis
MAGI3	Direct	Cilia associated based on phenotypic defects testing	Membrane associated guanylate kinase, WW and PDZ domain containing 3 [Source:HGNC Symbol;Acc:29647]	Magi3	86.4281	100				Ciliary phenotype defects occur on morpholino based gene knock-down in zebra fish (curved body axis,otolith defects, hydrocephalus,L/R defect), Role in cilia morphology (length/ organization)						Protein expression in brain, lung, fallopian tube, testis; RNA expression in brain, lung, fallopian tube, testis
MCHR1	Direct	Ciliary motility	Melanin-concentrating hormone receptor 1 [Source:HGNC Symbol;Acc:4479]	Mchr1	80.0948	100			This protein localizes to primary cilia	Conductier et al., 2013						RNA expression in brain
MNS1	Direct	Cilia associated based on phenotypic defects testing, Cilia associated by localization	Meiosis-specific nuclear structural 1 [Source:HGNC Symbol;Acc:29636]	Mns1	76.7677	100			Mns1-/- mice have short, immotile sperm flagella, situs defects and hydrocephalus. This protein is localised along flagellum. Gene knockdown in IMCD3 and 3T3 cells results in Hh signalling defects.	Ciliary phenotype defects occur on morpholino based gene knock-down in zebra fish (Curved body axis, otolith defects, hydrocephalus, L/R defect), Localization: motile cilia				Yes		RNA expression in brain, lung, fallopian tube, testis
NEK3	Direct	Ciliogenesis	NIMA-related kinase 3 [Source:HGNC Symbol;Acc:7746]	Nek3	73.1225	50				Chang et al., 2009				Yes		Protein expression in brain, lung, fallopian tube, testis; RNA expression in brain, lung, fallopian tube, testis
NEK8	Direct	Ciliogenesis	NIMA-related kinase 8 [Source:HGNC Symbol;Acc:13387]	Nek8	94.0751	100			Known ciliopathy gene	Smith et al., 2006			Cilium localised or smoothened signaling pathway			Protein expression in lung, fallopian tube, testis; RNA expression in brain, lung, fallopian tube, testis
NME5	Direct	Ciliogenesis	NME/NM23 family member 5 [Source:HGNC Symbol;Acc:7853]	Nme5	85.8491	100			Defects in this protein result in hydrocephalus and infertility due to dysfunctional motile cilia in knock-out mouse	Vogel et al., 2011			Nucleoside diphosphate kinase activity	Yes		Protein expression in lung, fallopian tube, testis; RNA expression in brain, lung, fallopian tube, testis
NPHP4	Direct	Ciliogenesis	Nephronophthisis 4 [Source:HGNC Symbol;Acc:19104]	Nphp4	78.331	100			Known ciliopathy gene	Jauregui et al., J Cell Biol, 2008		Cilium Assembly		Yes		Protein expression in lung, fallopian tube; RNA expression in brain, lung, fallopian tube, testis
PCDP1	Direct	Ciliogenesis, Ciliary motility	Primary ciliary dyskinesia protein 1 [Source:UniProtKB/Swiss-Prot;Acc:Q4G0U5]							Lee et al., 2008				Yes
PIH1D3	Direct	Axoneme assembly, Ciliary motility	PIH1 domain containing 3 [Source:HGNC Symbol;Acc:28570]	Pih1h3b	60.7477	100	Ciliary dyskinesia, primary, 36, X-linked	300991		Dong et al., 2014			Axonemal dynein complex assembly or epithelial cilium movement involved in L/R assymmetry determination	Yes		Protein expression in lung, fallopian tube; RNA expression in lung, fallopian tube, testis
PLCXD2	Direct	Cilia associated based on phenotypic defects testing	Phosphatidylinositol-specific phospholipase C, X domain containing 2 [Source:HGNC Symbol;Acc:26462]	Plcxd2	90.8197	100				Ciliary phenotype defects occur on morpholino based gene knock-down in zebra fish (Curved body axis, otolith defects, L/R defect, hydrocephalus)						RNA expression in brain, testis
PLSCR1	Direct	Cilia associated based on phenotypic defects testing	Phospholipid scramblase 1 [Source:HGNC Symbol;Acc:9092]							Ciliary phenotype defects occur on morpholino based gene knock-down in zebra fish (Curved body axis, hydrocephalus, kidney cysts, L/R defect), Role in cilia morphology (length/organization)						Protein expression in testis; RNA expression in brain, lung, fallopian tube, testis
PTPDC1	Direct	Ciliogenesis	Protein tyrosine phosphatase domain containing 1 [Source:HGNC Symbol;Acc:30184]	Ptpdc1	73.1436	75			Hh signalling defects occur on knockdown of this gene. Additionally gene knock-down produces elongated cilia.	Lai et al., 2011			Cilium localised or smoothened signaling pathway			RNA expression in brain, lung, fallopian tube, testis
RFX2	Direct	Transcription Factor	Regulatory factor X, 2 (influences HLA class II expression) [Source:HGNC Symbol;Acc:9983]	Rfx2	87.2752	50				Yu et al., 2008			Transcritpion factor (GO:0003677 ~ DNA binding, GO:0030528 ~ transcription regulator activity)	Yes		Protein expression in lung, fallopian tube; RNA expression in brain, lung, fallopian tube, testis
RIC8B	Direct	Cilia associated based on phenotypic defects testing	RIC8 guanine nucleotide exchange factor B [Source:HGNC Symbol;Acc:25555]	Ric8b	97.3214	100				Ciliary phenotype defects occur on morpholino based gene knock-down in zebra fish (Curved body axis, hydrocephalus, L/R defects)						Protein expression in brain, lung, fallopian tube, testis; RNA expression in brain, lung, fallopian tube, testis
RILPL2	Direct	Ciliary transport	Rab interacting lysosomal protein-like 2 [Source:HGNC Symbol;Acc:28787]	Rilpl2	71.564	100			It is a rab effector that regulates cilium membrane content.	Schaub et al., 2013			Cilium localised or smoothened signaling pathway			RNA expression in brain, lung, fallopian tube, testis
ROPN1L	Direct	Ciliary motility	Rhophilin associated tail protein 1-like [Source:HGNC Symbol;Acc:24060]	Ropn1l	74.3478	100			Loss of this protein results in reduced mammalian ciliary motility					Yes		Protein expression in lung, fallopian tube; RNA expression in lung, fallopian tube, testis
RSPH1	Direct	Ciliary motility	Radial spoke head 1 homolog (Chlamydomonas) [Source:HGNC Symbol;Acc:12371]	Rsph1	76.0518	100	Ciliary dyskinesia, primary, 24	615481	Radial spoke protein 44 may play an important role in male meiosis.	Kott et al., 2013				Yes		Protein expression in lung, fallopian tube; RNA expression in brain, lung, fallopian tube, testis
RSPH3	Direct	Cilia structure/motility	Radial spoke 3 homolog (Chlamydomonas) [Source:HGNC Symbol;Acc:21054]	Rsph3b, Rsph3a	50.7143, 59.8214	75, 50	Ciliary dyskinesia, primary, 32	616481	Knockdown in 3 murine cell lines results in structural primary cilia defects. RSPH3 is a protein kinase A-anchoring protein (AKAP) that scaffolds the cAMP-dependent protein kinase holoenzyme.					Yes		Protein expression in brain, lung, fallopian tube, testis; RNA expression in brain, lung, fallopian tube, testis
RSPH4A	Direct	Ciliary motility	Radial spoke head 4 homolog A (Chlamydomonas) [Source:HGNC Symbol;Acc:21558]	Rsph4a	70.9497	25	Ciliary dyskinesia, primary, 11	612649	Gene knockdown results in defective Hh signalling but no structural cilia defects. Mutations in RSPH4A cause primary ciliary dyskinesia, with typical respiratory features, but without situs abnormalities.	Castleman et al., 2009				Yes		Protein expression in lung, fallopian tube; RNA expression in brain, lung, fallopian tube, testis
RSPH9	Direct	Ciliary motility	Radial spoke head 9 homolog (Chlamydomonas) [Source:HGNC Symbol;Acc:21057]	Rsph9	62.4183	100	Ciliary dyskinesia, primary, 12	612650	Mutations in RSPH9 cause primary ciliary dyskinesia, with typical respiratory features, but without situs abnormalities. Genetic knock-down of this protein results in structural cilia defects of primary cilia after knockdown in 3 different murine cell lines.	Castleman et al., 2009			Axonemal dynein complex assembly or epithelial cilium movement involved in L/R assymmetry determination	Yes		Protein expression in lung, fallopian tube, testis; RNA expression in brain, lung, fallopian tube, testis
SCG5	Direct	Cilia associated based on phenotypic defects testing	Secretogranin V (7B2 protein) [Source:HGNC Symbol;Acc:10816]	Scg5	91.9811	75				Ciliary phenotype defects occur on morpholino based gene knock-down in zebra fish (Curved body axis, hydrocephalus)						RNA expression in brain, lung, fallopian tube, testis
SLC43A3	Direct	Cilia associated based on phenotypic defects testing	Solute carrier family 43, member 3 [Source:HGNC Symbol;Acc:17466]	Slc43a3	72.0238	100				Ciliary phenotype defects occur on morpholino based gene knock-down in zebra fish (Curved body axis ,L/R defect, hydrocephalus, kidney cysts)						Protein expression in lung, fallopian tube, testis; RNA expression in brain, lung, fallopian tube, testis
SPA17	Direct	Cilia associated based on phenotypic defects testing, Ciliary motility	Sperm autoantigenic protein 17 [Source:HGNC Symbol;Acc:11210]	Spa17	70.8609	75			This protein localizes in the spermatozoa flagellar fibrous sheath	Ciliary phenotype defects occur on morpholino based gene knock-down in zebra fish (Curved body axis, otolith defects, L/R defect, hydrocephalus), Involved in ciliary motility, Localization: motile cilia			Cilium localised or smoothened signaling pathway	Yes		Protein expression in lung, fallopian tube; RNA expression in brain, lung, fallopian tube, testis
SPAG1	Direct	Ciliogenesis	Sperm associated antigen 1 [Source:HGNC Symbol;Acc:11212]	Spag1	64.9028	100	Ciliary dyskinesia, primary, 28	615505		Knowles et al., 2013b			Axonemal dynein complex assembly or epithelial cilium movement involved in L/R assymmetry determination	Yes		Protein expression in lung, fallopian tube; RNA expression in brain, lung, fallopian tube, testis
SPAG17	Direct	Axoneme assembly, Ciliary motility	Sperm associated antigen 17 [Source:HGNC Symbol;Acc:26620]	Spag17	73.7292	100			This protein is essential for motile cilia function. Gene knock-out in mice results in immotile nasal and tracheal cilia, respiratory problems and hydrocephalus	Teves et al., 2013			Microtubule component or ciliary motility	Yes		Protein expression in lung, fallopian tube; RNA expression in lung, fallopian tube, testis
SPAG6	Direct	Axoneme assembly	Sperm associated antigen 6 [Source:HGNC Symbol;Acc:11215]	Spag6	91.5521	100			It acts as a axoneme central apparatus protein. Also a sperm flagellar protein.	Sapiro et al., 2002			Microtubule component or ciliary motility	Yes		Protein expression in lung, fallopian tube, testis; RNA expression in lung, fallopian tube, testis
SPEF2	Direct	Ciliogenesis	Sperm flagellar 2 [Source:HGNC Symbol;Acc:26293]						This protein is known to interacts with IFT20.	Sironen et al., 2011				Yes		Protein expression in lung, fallopian tube; RNA expression in brain, lung, fallopian tube, testis
SSX2IP	Direct	Centrosome component, Intraflagellar transport	Synovial sarcoma, X breakpoint 2 interacting protein [Source:HGNC Symbol;Acc:16509]	Ssx2ip	87.6221	100				Klinger et al., 2014 and Hori et al., 2014	Centrosome component					Protein expression in brain, lung, fallopian tube, testis; RNA expression in brain, lung, fallopian tube, testis
TBC1D32	Direct	Axoneme assembly	TBC1 domain family, member 32 [Source:HGNC Symbol;Acc:21485]	Tbc1d32	84.4073	75				Ko et al., 2010			Intraciliary retrograde transport or ciliary protein localization			RNA expression in brain, lung, fallopian tube, testis
TEKT4	Direct	Ciliary motility	Tektin 4 [Source:HGNC Symbol;Acc:31012]	Tekt4	77.2414	0			Axonemal protein required for flagella motility in mouse sperm. Expression reduced in inasthenozoospermic men.	Roy et al., 2007			Microtubule component or ciliary motility	Yes		RNA expression in fallopian tube, testis
TP53BP2	Direct	Cilia associated based on phenotypic defects testing, Ciliary motility	Tumor protein p53 binding protein, 2 [Source:HGNC Symbol;Acc:12000]	Trp53bp2	91.0935	100				Ciliary phenotype defects occur on morpholino based gene knock-down in zebra fish (Curved body axis, otolith defects, L/R defect, hydrocephalus)			Transcritpion factor (GO:0008134~transcription factor binding)			Protein expression in brain, lung, fallopian tube, testis; RNA expression in brain, lung, fallopian tube, testis
TRAF3IP1	Direct	Intraflagellar transport	TNF receptor-associated factor 3 interacting protein 1 [Source:HGNC Symbol;Acc:17861]	Traf3ip1	69.8987	100			The mouse homologue encodes IFT54, which is a component of IFT complex B. The zebrafish ortholog of TRAF3IP1(elipsa), acts as a component of intraflagellar transport particles, which are involved in the formation and function of cilia. Elipsa, rabaptin-5, and Rab8 provide a bridge between the intraflagellar transport particle and protein complexes that assemble at the ciliary membrane.			Intraflagellar transport, Cilium Assembly	Cilium localised or smoothened signaling pathway	Yes		Protein expression in brain, lung, fallopian tube, testis; RNA expression in brain, lung, fallopian tube, testis
TTC12	Direct	Ciliogenesis	Tetratricopeptide repeat domain 12 [Source:HGNC Symbol;Acc:23700]	Ttc12	74.4023	100			This protein localizes to the centrosome and is upregulated during ciliogenesis.					Yes		Protein expression in brain, lung, fallopian tube, testis; RNA expression in brain, lung, fallopian tube, testis
TTC26	Direct	Intraflagellar transport	Tetratricopeptide repeat domain 26 [Source:HGNC Symbol;Acc:21882]	Ttc26	96.3899	100			It acts as a component of IFT complex B. siRNA knockdown in 3 mouse cell lines results in reduced cilia frequency, receptor transport into the cilium, and HH signalling.	Zhang et al., 2012		Intraflagellar transport Cilium Assembly	Cilium localised or smoothened signaling pathway	Yes		Protein expression in lung, fallopian tube; RNA expression in brain, lung, fallopian tube, testis
TTC29	Direct	Axoneme assembly	Tetratricopeptide repeat domain 29 [Source:HGNC Symbol;Acc:29936]	Ttc29	70.4591	100			Chlamydomonas homologue encodes for a subunit of axonemal dynein	Chung et al., 2014				Yes		RNA expression in lung, fallopian tube, testis
TTLL9	Direct	Axoneme assembly	Tubulin tyrosine ligase-like family, member 9 [Source:HGNC Symbol;Acc:16118]	Ttll9	82.4601	100			This protein participates in tubulin polyglutamylation	Kubo et al., 2010			Microtubule component or ciliary motility	Yes		RNA expression in brain, lung, fallopian tube, testis
ULK4	Direct	Ciliogenesis	Unc-51 like kinase 4 [Source:HGNC Symbol;Acc:15784]	Ulk4	83.2157	100			When knocked out in mouse it results in hydrocephalus due to dysfunctional motile cilia.	Vogel et al., 2011				Yes		RNA expression in brain, lung, fallopian tube, testis
USH2A	Direct	Ciliogenesis	Usher syndrome 2A (autosomal recessive, mild) [Source:HGNC Symbol;Acc:12601]	Ush2a	71.2995	100			This protein binds lebercilin and NINL. It has a well estabilished causal relationship with Usher syndrome type II.	Liu et al., 2007						RNA expression in testis
WDR35	Direct	Intraflagellar transport, Cilium assembly	WD repeat domain 35 [Source:HGNC Symbol;Acc:29250]	Wdr35	92.2947	100			This protein acts as a component of IFT complex A. Human and mouse fibroblasts lacking the protein fail to produce cilia. Human and mouse homozygouse mutations in WDR35 cause ciliopathy short-rib polydactyly syndrome and heterozygous mutations have been shown to cause cranioectodermal dysplasia-2.	Mill et al., 2011		Intraflagellar transport Cilium Assembly	Cilium localised or smoothened signaling pathway Intraciliary retrograde transport or ciliary protein localization		Yes (Up-regulated)	Protein expression in lung, fallopian tube, testis; RNA expression in brain, lung, fallopian tube, testis
ZBBX	Direct	Cilia associated based on phenotypic defects testing, Ciliary motility	Zinc finger, B-box domain containing [Source:HGNC Symbol;Acc:26245]							Ciliary phenotype defects occur on morpholino based gene knock-down in zebra fish (Curved body axis, hydrocephalus, L/R defect)				Yes		Protein expression in lung, fallopian tube; RNA expression in brain, lung, fallopian tube, testis
ZMYND10	Direct	Axoneme assembly	Zinc finger, MYND-type containing 10 [Source:HGNC Symbol;Acc:19412]	Zmynd10	88.6364	100	Ciliary dyskinesia, primary, 22	615444		Zariwala et al., 2013 and Moore et al., 2013			Axonemal dynein complex assembly or epithelial cilium movement involved in L/R assymmetry determination	Yes		RNA expression in brain, lung, fallopian tube, testis
ARF4	Direct	Cilium assembly, Ciliary transport	ADP-ribosylation factor 4 [Source:HGNC Symbol;Acc:655]	Arf4	96.1111	100			This protein is involved in ciliary targeting in association with ASAP1, RAB11 and RAB8. It targets rhodopsin and other proteins with VxPx motif.			Cilium Assembly	Intraciliary retrograde transport or ciliary protein localization			RNA expression in brain, lung, fallopian tube, testis
KIFAP3	Direct	Cilia associated by localisation	Kinesin-associated protein 3 [Source:HGNC Symbol;Acc:17060]	Kifap3	97.8535	100					Cilia Associated by Localisation	Intraflagellar transport Cilium Assembly	Microtubule component or ciliary motility Cilium localised or smoothened signaling pathway	Yes		Protein expression in brain, lung, fallopian tube, testis; RNA expression in brain, lung, fallopian tube, testis
TBCE	Direct	Ciliogenesis	Tubulin folding cofactor E [Source:HGNC Symbol;Acc:11582]	Tbce	74.1936	75					Cilia associated (Boldt et al.,2016)		Microtubule component or ciliary motility			RNA expression in brain, lung, fallopian tube, testis
TTC21A	Direct	Ciliogenesis	Tetratricopeptide repeat domain 21A [Source:HGNC Symbol;Acc:30761]	Ttc21a	76.5909	100					Cilia associated (Boldt et al.,2016)		Intraciliary retrograde transport or ciliary protein localization	Yes		RNA expression in fallopian tube, testis
CEP19	Direct	Centrosome component	Centrosomal protein 19kDa [Source:HGNC Symbol;Acc:28209]	Cep19	83.2335	75					Centrosome component			Yes		Protein expression in lung, fallopian tube, testis; RNA expression in brain, lung, fallopian tube, testis
CEP44	Direct	Centrosome component	Centrosomal protein 44kDa [Source:HGNC Symbol;Acc:29356]	Cep44	59.6491	100					Centrosome component			Yes		Protein expression in brain, lung, fallopian tube, testis; RNA expression in brain, lung, fallopian tube, testis
PDE9A	Direct	Cilia associated based on phenotypic defects testing	Phosphodiesterase 9A [Source:HGNC Symbol;Acc:8795]	Pde9a	82.968	100					Cilia associated based on phenotypic defects testing					Protein expression in brain, lung, fallopian tube, testis; RNA expression in brain, lung, fallopian tube, testis
DAB1	Direct	Ciliogenesis	Dab, reelin signal transducer, homolog 1 (Drosophila) [Source:HGNC Symbol;Acc:2661]	Dab1	96.5766	75	Ciliary dyskinesia, primary, 2	606763								Protein expression in brain; RNA expression in brain
AKAP9	Direct	Cilia assembly	A kinase (PRKA) anchor protein 9 [Source:HGNC Symbol;Acc:379]	Akap9	68.774	50						Cilium Assembly NMDA receptor activation and influx of Ca2+
RHO	Direct	Cilia assembly	Rhodopsin [Source:HGNC Symbol;Acc:10012]	Rho	94.8276	100						Cilium Assembly
AC104809.3	Indirect	Cilia associated based on phenotypic defects testing	Protein LOC728763 [Source:UniProtKB/TrEMBL;Acc:H7C117]							Ciliary phenotype defects occur on morpholino based gene knock-down in zebra fish (Curved body axis, otolith defects, hydrocephalus, kidney cysts, L/R defect)
CNGA4	Indirect	Cilium assembly	Cyclic nucleotide gated channel alpha 4 [Source:HGNC Symbol;Acc:2152]	Cnga4	93.2174	75			This protein acts as a subunit of cyclic nucleotide-gated channel in olfactor sensory neuron cilia			Cilium Assembly		Yes		RNA expression in brain, lung, fallopian tube, testis
IQCG	Indirect	Cilia associated by localisation	IQ motif containing G [Source:HGNC Symbol;Acc:25251]	Iqcg	63.4312	100				Localization: motile cilia				Yes		Protein expression in lung, fallopian tube, testis; RNA expression in brain, lung, fallopian tube, testis
DNAAF3	Indirect	Axoneme assembly, Cilia structure/motility	Dynein, axonemal, assembly factor 3 [Source:HGNC Symbol;Acc:30492]	Dnaaf3	65.2961	100	Ciliary dyskinesia, primary, 2	606763	It is essential for preassembly of dyneins into complexes before their transport into cilia.				Axonemal dynein complex assembly or epithelial cilium movement involved in L/R assymmetry determination	Yes		RNA expression in lung, fallopian tube, testis
LRRC48	Indirect	Axoneme assembly, Ciliary motility	Leucine rich repeat containing 48 [Source:HGNC Symbol;Acc:25384]							Component of Nexin-DRC				Yes
TEKT2	Indirect	Ciliary motility	Tektin 2 (testicular) [Source:HGNC Symbol;Acc:11725]	Tekt2	83.7209	100			Tekt2 (Tektt) -/- mice have defective dynein function which results in defects in sperm and tracheal cilium motility.	Tanaka et al., 2004			Microtubule component or ciliary motility Axonemal dynein complex assembly or epithelial cilium movement involved in L/R assymmetry determination	Yes		Protein expression in Brain,Lung,Fallopian Tube; RNA expression in brain, lung, fallopian tube, testis
KIF18B	Indirect	Cilia associated based on phenotypic defects testing, Ciliary motility	Kinesin family member 18B [Source:HGNC Symbol;Acc:27102]	Kif18b	71.0094	100				Ciliary phenotype defects occur on morpholino based gene knock-down in zebra fish (Curved body axis, otolith defects, L/R defect, hydrocephalus, kidney cysts, cilia morphology defects), Role in cilia morphology (length/ organization)			Microtubule component or ciliary motility			Protein expression in lung, fallopian tube; RNA expression in brain,testis
PACRG	Indirect	Ciliary motility	PARK2 co-regulated [Source:HGNC Symbol;Acc:19152]	Pacrg	75	100			Deletion of the Parkin co-regulated gene results in hydrocephalus and defects in ependymal ciliary motility in the quaking viable mutant mouse	Wilson et al., 2010				Yes		Protein expression in lung, fallopian tube; RNA expression in brain, lung, fallopian tube, testis
DNAH1	Indirect	Axoneme assembly	Dynein, axonemal, heavy chain 1 [Source:HGNC Symbol;Acc:2940]	Dnah1	89.1442	50	Ciliary dyskinesia, primary, 37	617577	This protein acts as a component of axonemal dynein. Gene knockout causes sperm immobility and reduced tracheal ciliary beating in mice	Neesen J et al., 2001			Microtubule component or ciliary motility Axonemal dynein complex assembly or epithelial cilium movement involved in L/R assymmetry determination	Yes		RNA expression in brain, lung, fallopian tube, testis
MUSTN1	Indirect	Cilia associated based on phenotypic defects testing, Ciliary motility	Musculoskeletal, embryonic nuclear protein 1 [Source:HGNC Symbol;Acc:22144]	Mustn1	84.1463	100				Ciliary phenotype defects occur on morpholino based gene knock-down in zebra fish (Curved body axis, otolith defects, L/R defect)				Yes		RNA expression in brain, lung, fallopian tube, testis
CCDC37	Indirect	Cilia assembly	Coiled-coil domain containing 37 [Source:HGNC Symbol;Acc:26842]						Gene knockdown results in structural cilia defects					Yes
C15orf26	Indirect	Cilia associated based on phenotypic defects testing	Chromosome 15 open reading frame 26 [Source:HGNC Symbol;Acc:26782]							Ciliary phenotype defects occur on morpholino based gene knock-down in zebra fish (Curved body axis, hydrocephalus)				Yes
C6orf165	Indirect	Cilia associated by localisation	Chromosome 6 open reading frame 165 [Source:HGNC Symbol;Acc:21405]							Localization: motile cilia				Yes
AK8	Indirect	Cilia associated based on phenotypic defects testing	Adenylate kinase 8 [Source:HGNC Symbol;Acc:26526]	Ak8	77.0355	100			Gene knock-out in mouse results in hydrocephalus due to dysfunctional motile cilia.				Nucleoside diphosphate kinase activity	Yes		Protein expression in brain, lung, fallopian tube, testis; RNA expression in brain, lung, fallopian tube, testis
CCDC65	Indirect	Axoneme assembly, Ciliary motility	Coiled-coil domain containing 65 [Source:HGNC Symbol;Acc:29937]	Ccdc65	79.9587	100	Ciliary dyskinesia, primary, 27	615504		Assembly of nexin-dynein regulatory complex				Yes		RNA expression in brain, lung, fallopian tube, testis
DNAI1	Indirect	Axoneme assembly	Dynein, axonemal, intermediate chain 1 [Source:HGNC Symbol;Acc:2954]	Dnaic1	87.1977	100	Ciliary dyskinesia, primary, 1, with or without situs inversus	244400	This protein acts as a component of outer dynein arms.	Component of outer dynein arms			Microtubule component or ciliary motility	Yes		Protein Expression in Lung,Fallopian Tube, RNA Expression in Lung,Fallopian Tube,Testis
TTC25	Indirect	Ciliogenesis	Tetratricopeptide repeat domain 25 [Source:HGNC Symbol;Acc:25280]	Ttc25	73.0655	100	Ciliary dyskinesia, primary, 35	617092		Hayes et al., 2007				Yes		Protein expression in lung, fallopian tube; RNA expression in brain, lung, fallopian tube, testis
TTLL6	Indirect	Cilia structure/motility	Tubulin tyrosine ligase-like family, member 6 [Source:HGNC Symbol;Acc:26664]	Ttll6	61.2795	100			It has a role in cilia tubulin glutamylation.	Suryavanshi et al., 2010			Microtubule component or ciliary motility	Yes		Protein expression in lung, fallopian tube; RNA expression in fallopian tube, testis
DYNLT1	Indirect	Cilia assembly	Dynein, light chain, Tctex-type 1 [Source:HGNC Symbol;Acc:11697]	Dynlt1f, Dynlt1a	93.8053, 93.8053	100, 100			This protein regulates cilia length and has a role at transition zone in cilia resorption at the start of S phase.	Palmer et al., 2011				Yes		RNA expression in brain, lung, fallopian tube, testis
RABL5	Indirect	Intraflagellar transport	RAB, member RAS oncogene family-like 5 [Source:HGNC Symbol;Acc:21895]						This protein acts as a component of IFT complex B.	Adhiambo et al., 2009				Yes
TMC5	Indirect	Cilia associated based on phenotypic defects testing, Ciliary motility	Transmembrane channel-like 5 [Source:HGNC Symbol;Acc:22999]	Tmc5	72.5646	50				Ciliary phenotype defects occur on morpholino based gene knock-down in zebra fish (Curved body axis, otolith defects, L/R defect, hydrocephalus, kidney cysts), Involved in ciliary motility				Yes		Protein expression in lung, fallopian tube, testis; RNA expression in lung, fallopian tube, testis
KIF17	Indirect	Intraflagellar transport	Kinesin family member 17 [Source:HGNC Symbol;Acc:19167]	Kif17	79.5918	100			This gene encodes for a Kinesin 2 motor that is active in antergrade IFT	Insinna et al., 2008		Intraflagellar transport Cilium Assembly	Microtubule component or ciliary motility Cilium localised or smoothened signaling pathway	Yes		RNA expression in brain, fallopian tube, testis
CDC14A	Indirect	Cilia associated based on phenotypic defects testing	Cell division cycle 14A [Source:HGNC Symbol;Acc:1718]	Cdc14a	82.504	100				Ciliary phenotype defects occur on morpholino based gene knock-down in zebra fish (ventrally curved body and left-right asymmetry defects)				Yes		Protein expression in lung, fallopian tube, testis; RNA expression in brain, lung, fallopian tube, testis
IFT140	Indirect	Intraflagellar transport	Intraflagellar transport 140 homolog (Chlamydomonas) [Source:HGNC Symbol;Acc:29077]	Ift140	81.8057	75			This protein acts as a component of IFT complex A. It has been found to be mutated in skeletal ciliopathies with kidney disease.	Absalon et al., 2008		Intraflagellar transport Cilium Assembly	Cilium localised or smoothened signaling pathway Intraciliary retrograde transport or ciliary protein localization	Yes		Protein expression in lung, fallopian tube, testis; RNA expression in brain, lung, fallopian tube, testis
CCDC40	Indirect	Axoneme assembly	Coiled-coil domain containing 40 [Source:HGNC Symbol;Acc:26090]	Ccdc40	57.5306	100	Ciliary dyskinesia, primary, 15	613808	This protein is essential for assembly of inner dynein arms and the dynein regulatory complex.	Becker-Heck et al., 2010			Axonemal dynein complex assembly or epithelial cilium movement involved in L/R assymmetry determination	Yes		Protein expression in brain, lung, fallopian tube, testis; RNA expression in brain, lung, fallopian tube, testis
CLIC6	Indirect	Cilia associated based on phenotypic defects testing	Chloride intracellular channel 6 [Source:HGNC Symbol;Acc:2065]	Clic6	55.2557	100				Ciliary phenotype defects occur on morpholino based gene knock-down in zebra fish (Curved body axis, otolith defects, hydrocephalus, L/R defect)				Yes		Protein expression in lung, fallopian tube; RNA expression in lung, fallopian tube,
TMEM107	Indirect	Ciliogenesis	Transmembrane protein 107 [Source:HGNC Symbol;Acc:28128]	Tmem107	74.6575	100				Tmem107 is essential for ciliogenesis and cilia-mediated signaling in a subset of embryonic tissues				Yes		Protein expression in brain, lung, fallopian tube, testis; RNA expression in brain, lung, fallopian tube, testis
GAS8	Indirect	Ciliary motility	Growth arrest-specific 8 [Source:HGNC Symbol;Acc:4166]	Gas8	90.795	50	Ciliary dyskinesia, primary, 33	616726	It participates in Smo translocation into cilium microtubule associated subunit of the Dynein Regulatory Complex (DRC). It is required for sperm motility.	Colantonio et al., 2009			Microtubule component or ciliary motility	Yes		Protein expression in brain, lung, fallopian tube, testis; RNA expression in brain, lung, fallopian tube, testis
ARHGEF18	Indirect	Cilia associated based on phenotypic defects testing, Ciliary motility	Rho/Rac guanine nucleotide exchange factor (GEF) 18 [Source:HGNC Symbol;Acc:17090]	Arhgef18	69.7357	100				Ciliary phenotype defects occur on morpholino based gene knock-down in zebra fish (Curved body axis, otolith defects, L/R defect), Involved in ciliary motility						Protein expression in lung, fallopian tube, testis; RNA expression in brain, lung, fallopian tube, testis
LACE1	Indirect	Cilia associated based on phenotypic defects testing, Ciliary motility	Lactation elevated 1 [Source:HGNC Symbol;Acc:16411]							Ciliary phenotype defects occur on morpholino based gene knock-down in zebra fish (Curved body axis, hydrocephalus, L/R defect), Involved in ciliary motility						Protein expression in brain, lung, fallopian tube, testis; RNA expression in brain, lung, fallopian tube, testis
CMA1	Indirect	Cilia associated based on phenotypic defects testing	Chymase 1, mast cell [Source:HGNC Symbol;Acc:2097]	Cma1	72.0648	100				Ciliary phenotype defects occur on morpholino based gene knock-down in zebra fish (Curved body axis, otolith defects, hydrocephalus, L/R defect)						RNA Expression in Lung,Fallopian Tube,Testis
AFTPH	Indirect	Cilia associated based on phenotypic defects testing, Ciliary motility	Aftiphilin [Source:HGNC Symbol;Acc:25951]	Aftph	78.953	100				Ciliary phenotype defects occur on morpholino based gene knock-down in zebra fish (Curved body axis, hydrocephalus, L/R defect), Involved in ciliary motility						Protein expression in brain, lung, fallopian tube, testis; RNA expression in brain, lung, fallopian tube, testis
TMEM138	Indirect	Ciliogenesis	Transmembrane protein 138 [Source:HGNC Symbol;Acc:26944]	Tmem138	91.9753	100			Ciliopathy gene JBTS16.	Lee et al., 2012						Protein expression in brain, lung, fallopian tube, testis; RNA expression in brain, lung, fallopian tube, testis
FOXJ1	Indirect	Cilia assembly	Forkhead box J1	Foxj1	92.6366	100			Transcription factor that regulates expression of multiple cilia genes				Transcription factor (GO:0003677 ~ DNA binding, GO:0003700 ~ transcription factor activity, GO:0030528 ~ transcription regulator activity, GO:0043565 ~ sequence-specific DNA binding)	Yes		Protein expression in lung, fallopian tube, testis; RNA expression in brain, lung, fallopian tube, testis
BAIAP2	Indirect	Cilia associated based on phenotypic defects testing	BAI1-associated protein 2 [Source:HGNC Symbol;Acc:947]	Baiap2	91.6667	100					Cilia associated based on phenotypic defects testing					Protein expression in brain, lung, fallopian tube, testis; RNA expression in brain, lung, fallopian tube, testis
A1CF	Direct		APOBEC1 complementation factor [Source:HGNC Symbol;Acc:24086]	A1cf	87.5415	75										Protein expression in lung
ABCG2	Direct		ATP-binding cassette, sub-family G (WHITE), member 2 [Source:HGNC Symbol;Acc:74]													RNA expression in brain, lung, fallopian tube, testis
AC002365.1	Direct		Homo sapiens uncharacterized LOC100288814 (LOC100288814), mRNA. [Source:RefSeq mRNA;Acc:NM_001195081]
ACTR3	Direct		ARP3 actin-related protein 3 homolog (yeast) [Source:HGNC Symbol;Acc:170]	Actr3	99.7608	75								Yes		Protein expression in brain, lung, fallopian tube, testis; RNA expression in brain, lung, fallopian tube, testis
ADAMTS12	Direct		ADAM metallopeptidase with thrombospondin type 1 motif, 12 [Source:HGNC Symbol;Acc:14605]	Adamts12	80.5521	100									Yes (Up-regulated)	RNA expression in brain, lung, fallopian tube, testis
ADD3	Direct		Adducin 3 (gamma) [Source:HGNC Symbol;Acc:245]	Add3	92.2096	100										Protein expression in brain, lung, fallopian tube, testis; RNA expression in brain, lung, fallopian tube, testis
ADGB	Direct		Androglobin [Source:HGNC Symbol;Acc:21212]											Yes		Protein expression in lung, fallopian tube; RNA expression in lung, fallopian tube, testis
ADH5	Direct		Alcohol dehydrogenase 5 (class III), chi polypeptide [Source:HGNC Symbol;Acc:253]	Adh5	93.0481	100										Protein expression in lung, fallopian tube, testis; RNA expression in brain, lung, fallopian tube, testis
AGFG2	Direct		ArfGAP with FG repeats 2 [Source:HGNC Symbol;Acc:5177]	Agfg2	82.1206	100										RNA expression in brain, lung, fallopian tube, testis
AHSA1	Direct		AHA1, activator of heat shock 90kDa protein ATPase homolog 1 (yeast) [Source:HGNC Symbol;Acc:1189]	Ahsa1	94.9704	100								Yes		Protein expression in brain, lung, fallopian tube, testis; RNA expression in brain, lung, fallopian tube, testis
AMFR	Direct		Autocrine motility factor receptor, E3 ubiquitin protein ligase [Source:HGNC Symbol;Acc:463]	Amfr	94.0902	100										Protein expression in brain, lung, fallopian tube, testis; RNA expression in brain, lung, fallopian tube, testis
AMY2B	Direct		Amylase, alpha 2B (pancreatic) [Source:HGNC Symbol;Acc:478]													RNA expression in brain, lung, fallopian tube, testis
ANGPTL5	Direct		Angiopoietin-like 5 [Source:HGNC Symbol;Acc:19705]													RNA expression in lung, testis
ANKAR	Direct		Ankyrin and armadillo repeat containing [Source:HGNC Symbol;Acc:26350]	Ankar	81.4505	0										RNA expression in testis
ANKEF1	Direct		Ankyrin repeat and EF-hand domain containing 1 [Source:HGNC Symbol;Acc:15803]	Ankef1	85.3093	100									Yes (Up-regulated)	Protein expression in brain, lung, fallopian tube, testis; RNA expression in lung, fallopian tube, testis
ANKMY1	Direct		Ankyrin repeat and MYND domain containing 1 [Source:HGNC Symbol;Acc:20987]	Ankmy1	63.5922	100								Yes		RNA expression in brain, lung, fallopian tube, testis
ANKRD44	Direct		Serine/threonine-protein phosphatase 6 regulatory ankyrin repeat subunit B (PP6-ARS-B) (Serine/threonine-protein phosphatase 6 regulatory subunit ARS-B) (Ankyrin repeat domain-containing protein 44) [Source UniProt : Q8N8A2]													Protein Expression in Brain,Testis RNA expression in brain, lung, fallopian tube, testis
ANKRD45	Direct		Ankyrin repeat domain 45 [Source:HGNC Symbol;Acc:24786]	Ankrd45	73.6842	75								Yes		Protein expression in lung, fallopian tube; RNA expression in brain, lung, fallopian tube, testis
ANXA2	Direct		Annexin A2 [Source:HGNC Symbol;Acc:537]	Anxa2	92.7171	100								Yes		Protein expression in lung, fallopian tube, testis; RNA expression in brain, lung, fallopian tube, testis
APBB2	Direct		Amyloid beta (A4) precursor protein-binding, family B, member 2 [Source:HGNC Symbol;Acc:582]	Apbb2	94.0711	100										Protein expression in brain, lung, fallopian tube, testis; RNA expression in brain, lung, fallopian tube, testis
APOLD1	Direct		Apolipoprotein L domain containing 1 [Source:HGNC Symbol;Acc:25268]	Apold1	77.7778	100										Protein expression in brain, lung, fallopian tube, testis; RNA expression in brain, lung, fallopian tube, testis
ARAP1	Direct		ArfGAP with RhoGAP domain, ankyrin repeat and PH domain 1 [Source:HGNC Symbol;Acc:16925]	Arap1	89.6552	100										Protein expression in brain, lung, fallopian tube, testis; RNA expression in brain, lung, fallopian tube, testis
ARL15	Direct		ADP-ribosylation factor-like 15 [Source:HGNC Symbol;Acc:25945]	Arl15	97.0588	100										RNA expression in brain, lung, fallopian tube, testis
ARL9	Direct		ADP-ribosylation factor-like 9 [Source:HGNC Symbol;Acc:23592]													RNA expression in brain, fallopian tube, testis
ARMC2	Direct		Armadillo repeat containing 2 [Source:HGNC Symbol;Acc:23045]											Yes		Protein expression in lung, fallopian tube; RNA expression in brain, lung, fallopian tube, testis
ASB5	Direct		Ankyrin repeat and SOCS box containing 5 [Source:HGNC Symbol;Acc:17180]	Asb5	93.617	100										RNA expression in testis
ASIC3	Direct		Acid-sensing (proton-gated) ion channel 3 [Source:HGNC Symbol;Acc:101]	Asic3	77.7778	100										RNA expression in brain, lung, fallopian tube, testis
ASPG	Direct		Asparaginase homolog (S. cerevisiae) [Source:HGNC Symbol;Acc:20123]	Aspg	78.0105	100										RNA expression in lung, fallopian tube, testis
AVPR1A	Direct		Arginine vasopressin receptor 1A [Source:HGNC Symbol;Acc:895]	Avpr1a	82.7751	100										RNA expression in fallopian tube, testis
AXDND1	Direct		Axonemal dynein light chain domain containing 1 [Source:HGNC Symbol;Acc:26564]	Axdnd1	62.9447	75										Protein expression in lung, fallopian tube; RNA expression in testis
B4GALNT3	Direct		Beta-1,4-N-acetyl-galactosaminyl transferase 3 [Source:HGNC Symbol;Acc:24137]	B4galnt3	82.8657	100										Protein expression in lung,testis; RNA expression in brain, lung, fallopian tube, testis
BTBD16	Direct		BTB (POZ) domain containing 16 [Source:HGNC Symbol;Acc:26340]	Btbd16	69.9605	100								Yes		RNA expression in testis
C11orf1	Direct		Chromosome 11 open reading frame 1 [Source:HGNC Symbol;Acc:1163]	1110032A03Rik	75.3333	100										RNA expression in brain, lung, fallopian tube, testis
C11orf63	Direct		Chromosome 11 open reading frame 63 [Source:HGNC Symbol;Acc:26288]											Yes		RNA expression in brain, lung, fallopian tube, testis
C11orf70	Direct		Chromosome 11 open reading frame 70 [Source:HGNC Symbol;Acc:28188]											Yes		Protein expression in lung, fallopian tube; RNA expression in brain, lung, fallopian tube, testis
C16orf80	Direct		Chromosome 16 open reading frame 80 [Source:HGNC Symbol;Acc:29523]											Yes
C17orf105	Direct		Chromosome 17 open reading frame 105 [Source:HGNC Symbol;Acc:37241]													RNA expression in testis
C18orf21	Direct		Chromosome 18 open reading frame 21 [Source:HGNC Symbol;Acc:28802]	2700062C07Rik	71.8182	100										RNA expression in brain, lung, fallopian tube, testis
C1orf158	Direct		Chromosome 1 open reading frame 158 [Source:HGNC Symbol;Acc:28567]	1700012P22Rik	75.2577	50								Yes		RNA expression in lung, fallopian tube, testis
C1orf173	Direct		Chromosome 1 open reading frame 173 [Source:HGNC Symbol;Acc:25346]											Yes
C1orf192	Direct		Chromosome 1 open reading frame 192 [Source:HGNC Symbol;Acc:32325]											Yes
C21orf33	Direct		Chromosome 21 open reading frame 33 [Source:HGNC Symbol;Acc:1273]													Protein expression in brain, lung, fallopian tube, testis; RNA expression in brain, lung, fallopian tube, testis
C21orf58	Direct		Chromosome 21 open reading frame 58 [Source:HGNC Symbol;Acc:1300]											Yes		RNA expression in brain, lung, fallopian tube, testis
C3	Direct		Complement component 3 [Source:HGNC Symbol;Acc:1318]	C3	77.0896	100								Yes		RNA expression in brain, lung, fallopian tube, testis
C4orf22	Direct		Chromosome 4 open reading frame 22 [Source:HGNC Symbol;Acc:28554]											Yes		Protein expression in fallopian tube, testis; RNA expression in lung, fallopian tube, testis
C5orf49	Direct		Chromosome 5 open reading frame 49 [Source:HGNC Symbol;Acc:27028]	1700001L19Rik	73.4694	75								Yes		Protein expression in lung, fallopian tube, testis; RNA expression in brain, lung, fallopian tube, testis
C6orf58	Direct		Chromosome 6 open reading frame 58 [Source:HGNC Symbol;Acc:20960]	2310057J18Rik	54.8485	100										RNA expression in testis
C7orf62	Direct		Chromosome 7 open reading frame 62 [Source:HGNC Symbol;Acc:22402]													RNA expression in testis
C8orf74	Direct		Chromosome 8 open reading frame 74 [Source:HGNC Symbol;Acc:32296]	4930578I06Rik	69.3878	100										RNA expression in testis
CABP5	Direct		Calcium binding protein 5 [Source:HGNC Symbol;Acc:13714]	Cabp5	93.0636	100									Yes (Up-regulated)
CAPN6	Direct		Calpain 6 [Source:HGNC Symbol;Acc:1483]	Capn6	95.0078	100										RNA expression in fallopian tube, testis
CAPN8	Direct		Calpain 8 [Source:HGNC Symbol;Acc:1485]	Capn8	82.9303	100								Yes		RNA expression in lung, fallopian tube, testis
CAPS2	Direct		Calcyphosine 2 [Source:HGNC Symbol;Acc:16471]	Caps2	65.1706	100								Yes		RNA expression in brain, lung, fallopian tube, testis
CAPSL	Direct		Calcyphosine-like [Source:HGNC Symbol;Acc:28375]	Capsl	94.7115	75								Yes		Protein expression in lung, fallopian tube; RNA expression in brain, lung, fallopian tube, testis
CASC1	Direct		Cancer susceptibility candidate 1 [Source:HGNC Symbol;Acc:29599]	Casc1	67.313	100								Yes		Protein expression in lung, fallopian tube, testis; RNA expression in brain, lung, fallopian tube, testis
CASP8	Direct		Caspase 8, apoptosis-related cysteine peptidase [Source:HGNC Symbol;Acc:1509]	Casp8	59.6654	75									Yes (Up-regulated)	Protein expression in brain, lung, fallopian tube, testis; RNA expression in brain, lung, fallopian tube, testis
CCDC105	Direct		Coiled-coil domain containing 105 [Source:HGNC Symbol;Acc:26866]	Ccdc105	78.7575	100										Protein expression in lung, fallopian tube; RNA expression in testis
CCDC11	Direct		Coiled-coil domain containing 11 [Source:HGNC Symbol;Acc:26530]											Yes
CCDC113	Direct		Coiled-coil domain containing 113 [Source:HGNC Symbol;Acc:25002]	Ccdc113	77.9841	100								Yes		RNA expression in brain, lung, fallopian tube, testis
CCDC13	Direct		Coiled-coil domain containing 13 [Source:HGNC Symbol;Acc:26358]	Ccdc13	76.5035	75								Yes		Protein expression in fallopian tube; RNA expression in brain, lung, fallopian tube, testis
CCDC146	Direct		Coiled-coil domain containing 146 [Source:HGNC Symbol;Acc:29296]	Ccdc146	76.3351	50								Yes		RNA expression in brain, lung, fallopian tube, testis
CCDC147	Direct		Coiled-coil domain containing 147 [Source:HGNC Symbol;Acc:26676]											Yes
CCDC170	Direct		Coiled-coil domain containing 170 [Source:HGNC Symbol;Acc:21177]	Ccdc170	68.6713	100								Yes		Protein expression in lung, fallopian tube; RNA expression in brain, lung, fallopian tube, testis
CCDC173	Direct		Coiled-coil domain containing 173 [Source:HGNC Symbol;Acc:25064]	Ccdc173	74.2754	100								Yes		RNA expression in brain, lung, fallopian tube, testis
CCDC181	Direct		Coiled-coil domain containing 181 [Source:HGNC Symbol;Acc:28051]	Ccdc181	75.2456	100								Yes		Protein expression in lung, fallopian tube; RNA expression in brain, lung, fallopian tube, testis
CCDC19	Direct		Coiled-coil domain containing 19 [Source:HGNC Symbol;Acc:17229]											Yes
CCDC33	Direct		Coiled-coil domain containing 33 [Source:HGNC Symbol;Acc:26552]											Yes		RNA expression in lung, fallopian tube, testis
CCDC42	Direct		Coiled-coil domain containing 42 [Source:HGNC Symbol;Acc:26528]	Ccdc42	86.3924	50										RNA expression in testis
CCDC83	Direct		Coiled-coil domain containing 83 [Source:HGNC Symbol;Acc:28535]	Ccdc83	58.7838	100										RNA Expression in Testis
CCDC89	Direct		Coiled-coil domain containing 89 [Source:HGNC Symbol;Acc:26762]	Ccdc89	77.0053	100								Yes		Protein expression in lung, fallopian tube, testis; RNA expression in brain, lung, fallopian tube, testis
CCDC92	Direct		Coiled-coil domain containing 92 [Source:HGNC Symbol;Acc:29563]	Ccdc92	82.4773	100										Protein expression in brain, lung, fallopian tube, testis; RNA expression in brain, lung, fallopian tube, testis
CCDC96	Direct		Coiled-coil domain containing 96 [Source:HGNC Symbol;Acc:26900]											Yes		Protein expression in lung, fallopian tube, testis; RNA expression in brain, lung, fallopian tube, testis
CCNA1	Direct		Cyclin A1 [Source:HGNC Symbol;Acc:1577]	Ccna1	76.3441	100								Yes		RNA expression in brain, lung, fallopian tube, testis
CCR7	Direct		Chemokine (C-C motif) receptor 7 [Source:HGNC Symbol;Acc:1608]	Ccr7	87.037	100								Yes		RNA Expression in Lung,Fallopian Tube,Testis
CD9	Direct		CD9 molecule [Source:HGNC Symbol;Acc:1709]	Cd9	89.0351	100										Protein expression in lung, fallopian tube, testis; RNA expression in brain, lung, fallopian tube, testis
CDH18	Direct		Cadherin 18, type 2 [Source:HGNC Symbol;Acc:1757]	Cdh18	96.076	50										RNA expression in brain, testis
CERKL	Direct		Ceramide kinase-like [Source:HGNC Symbol;Acc:21699]	Cerkl	68.4588	100										RNA expression in brain, lung, fallopian tube, testis
CERS3	Direct		Ceramide synthase 3 [Source:HGNC Symbol;Acc:23752]	Cers3	78.329	100										Protein expression in brain, lung, fallopian tube, testis RNA expression in fallopian tube, testis
CFD	Direct		Complement factor D (adipsin) [Source:HGNC Symbol;Acc:2771]	Cfd	63.8462	100										RNA expression in brain, lung, fallopian tube, testis
CLRN1	Direct		Clarin 1 [Source:HGNC Symbol;Acc:12605]	Clrn1	83.2653	100
COL11A2	Direct		Collagen, type XI, alpha 2 [Source:HGNC Symbol;Acc:2187]	Col11a2	93.697	100										RNA expression in testis
CPB1	Direct		Carboxypeptidase B1 (tissue) [Source:HGNC Symbol;Acc:2299]	Cpb1	74.1007	75										RNA expression in lung,testis
CRIP1	Direct		Cysteine-rich protein 1 (intestinal) [Source:HGNC Symbol;Acc:2360]	Crip1	97.4026	100								Yes		Protein expression in lung, fallopian tube; RNA expression in brain, lung, fallopian tube, testis
CRMP1	Direct		Collapsin response mediator protein 1 [Source:HGNC Symbol;Acc:2365]	Crmp1	96.5015	100								Yes		Protein expression in brain; RNA expression in brain, lung, fallopian tube, testis
CRYBB3	Direct		Crystallin, beta B3 [Source:HGNC Symbol;Acc:2400]	Crybb3	91.9431	100
CTNND2	Direct		Catenin (cadherin-associated protein), delta 2 [Source:HGNC Symbol;Acc:2516]	Ctnnd2	95.0204	100										Protein expression in brain; RNA expression in brain, lung, testis
CTSB	Direct		Cathepsin B [Source:HGNC Symbol;Acc:2527]	Ctsb	78.7611	100										RNA expression in brain, lung, fallopian tube, testis
CXorf58	Direct		Chromosome X open reading frame 58 [Source:HGNC Symbol;Acc:26356]													RNA expression in testis
CYB5D1	Direct		Cytochrome b5 domain containing 1 [Source:HGNC Symbol;Acc:26516]	Cyb5d1	83.3333	100								Yes		RNA expression in brain, lung, fallopian tube, testis
CYP27A1	Direct		Cytochrome P450, family 27, subfamily A, polypeptide 1 [Source:HGNC Symbol;Acc:2605]	Cyp27a1	70.6215	100										Protein expression in brain, lung, fallopian tube, testis; RNA expression in brain, lung, fallopian tube, testis
CYP2J2	Direct		Cytochrome P450, family 2, subfamily J, polypeptide 2 [Source:HGNC Symbol;Acc:2634]	Cyp2j9, Cyp2j13	72.51, 72.1116	75, 100										RNA expression in brain, lung, fallopian tube, testis
CYP39A1	Direct		Cytochrome P450, family 39, subfamily A, polypeptide 1 [Source:HGNC Symbol;Acc:17449]	Cyp39a1	75.2665	100								Yes		RNA expression in brain, lung, fallopian tube, testis
DBH	Direct		Dopamine beta-hydroxylase (dopamine beta-monooxygenase) [Source:HGNC Symbol;Acc:2689]	Dbh	79.4165	100										RNA expression in brain,
DNAH7	Direct		Dynein, axonemal, heavy chain 7 [Source:HGNC Symbol;Acc:18661]	Dnah7c, Dnah7a	88.668, 88.7425	75, 50							Microtubule component or ciliary motility Axonemal dynein complex assembly or epithelial cilium movement involved in L/R assymmetry determination	Yes		Protein Expression in lung, testis, fallopian tube; RNA expression in brain, lung, fallopian tube, testis
DNASE1L3	Direct		Deoxyribonuclease I-like 3 [Source:HGNC Symbol;Acc:2959]	Dnase1l3	81.6393	75								Yes		Protein expression in lung, testis; RNA expression in lung, fallopian tube, testis
DTHD1	Direct		Death domain containing 1 [Source:HGNC Symbol;Acc:37261]	Dthd1	74.2638	100								Yes		RNA expression in lung, fallopian tube, testis
DUPD1	Direct		Dual specificity phosphatase and pro isomerase domain containing 1 [Source:HGNC Symbol;Acc:23481]	Dupd1	81.3636	100
DUSP23	Direct		Dual specificity phosphatase 23 [Source:HGNC Symbol;Acc:21480]	Dusp23	95.3333	100										Protein expression in lung, fallopian tube, testis; RNA expression in brain, lung, fallopian tube, testis
DYDC2	Direct		DPY30 domain containing 2 [Source:HGNC Symbol;Acc:23468]											Yes		Protein expression in lung, fallopian tube; RNA expression in brain, lung, fallopian tube, testis
DZANK1	Direct		Double zinc ribbon and ankyrin repeat domains 1 [Source:HGNC Symbol;Acc:15858]	Dzank1	77.7926	75								Yes		RNA expression in brain, lung, fallopian tube, testis
ECEL1	Direct		Endothelin converting enzyme-like 1 [Source:HGNC Symbol;Acc:3147]	Ecel1	94.4516	100										RNA expression in fallopian tube, testis
ECHDC2	Direct		Enoyl CoA hydratase domain containing 2 [Source:HGNC Symbol;Acc:23408]	Echdc2	85.9589	100										Protein expression in fallopian tube, testis; RNA expression in brain, lung, fallopian tube, testis
EEF1A1	Direct		Eukaryotic translation elongation factor 1 alpha 1 [Source:HGNC Symbol;Acc:3189]											Yes		Protein expression in brain, lung, fallopian tube, testis; RNA expression in brain, lung, fallopian tube, testis
EFCAB1	Direct		EF-hand calcium binding domain 1 [Source:HGNC Symbol;Acc:25678]	Efcab1	91.9431	75								Yes		Protein expression in lung, fallopian tube, testis; RNA expression in brain, lung, fallopian tube, testis
EFCAB6	Direct		EF-hand calcium binding domain 6 [Source:HGNC Symbol;Acc:24204]	Efcab6	65.4897	100								Yes		RNA expression in lung, fallopian tube, testis
EFHC2	Direct		EF-hand domain (C-terminal) containing 2 [Source:HGNC Symbol;Acc:26233]	Efhc2	74.2323	100								Yes		RNA expression in brain, lung, fallopian tube, testis
ELMOD1	Direct		ELMO/CED-12 domain containing 1 [Source:HGNC Symbol;Acc:25334]	Elmod1	94.012	50										RNA expression in brain, fallopian tube, testis
ENKUR	Direct		Enkurin, TRPC channel interacting protein [Source:HGNC Symbol;Acc:28388]	Enkur	87.1094	100								Yes		Protein expression in lung, fallopian tube; RNA expression in brain, lung, fallopian tube, testis
EPB41L3	Direct		Erythrocyte membrane protein band 4.1-like 3 [Source:HGNC Symbol;Acc:3380]	Epb41l3	73.3211	100										Protein expression in brain, fallopian tube; RNA expression in brain, lung, fallopian tube, testis
FABP2	Direct		Fatty acid binding protein 2, intestinal [Source:HGNC Symbol;Acc:3556]	Fabp2	78.0303	75
FAIM	Direct		Fas apoptotic inhibitory molecule [Source:HGNC Symbol;Acc:18703]	Faiml	63.3803	75								Yes		Protein expression in brain, lung, fallopian tube, testis; RNA expression in brain, lung, fallopian tube, testis
FAM166B	Direct		Family with sequence similarity 166, member B [Source:HGNC Symbol;Acc:34242]													Protein expression in lung, fallopian tube; RNA expression in lung, fallopian tube
FAM184A	Direct		Family with sequence similarity 184, member A [Source:HGNC Symbol;Acc:20991]	Fam184a	88.9474	100								Yes		RNA expression in brain, lung, fallopian tube, testis
FAM19A3	Direct		Family with sequence similarity 19 (chemokine (C-C motif)-like), member A3 [Source:HGNC Symbol;Acc:21590]													Protein expression in testis; RNA expression in testis
FAM213A	Direct		Family with sequence similarity 213, member A [Source:HGNC Symbol;Acc:28651]	Fam213a	87.3362	100										Protein expression in brain, lung, fallopian tube, testis; RNA expression in brain, lung, fallopian tube, testis
FAM221A	Direct		Family with sequence similarity 221, member A [Source:HGNC Symbol;Acc:27977]	Fam221a	82.5503	100										Protein expression in brain, lung, fallopian tube, testis; RNA expression in brain, lung, fallopian tube, testis
FAM83F	Direct		Family with sequence similarity 83, member F [Source:HGNC Symbol;Acc:25148]	Fam83f	79.6	100										Protein expression in testis; RNA expression in fallopian tube, testis
FBXO15	Direct		F-box protein 15 [Source:HGNC Symbol;Acc:13617]	Fbxo15	51.1765	75								Yes		RNA expression in brain, fallopian tube, testis
FBXO16	Direct		F-box protein 16 [Source:HGNC Symbol;Acc:13618]	Fbxo16	84.2466	100										RNA expression in brain, lung, fallopian tube, testis
FBXO36	Direct		F-box protein 36 [Source:HGNC Symbol;Acc:27020]	Fbxo36	76.0638	100										RNA expression in brain, lung, fallopian tube, testis
FEM1C	Direct		Fem-1 homolog c (C. elegans) [Source:HGNC Symbol;Acc:16933]	Fem1c	99.5138	100										Protein expression in brain, lung, fallopian tube, testis; RNA expression in brain, lung, fallopian tube, testis
FHAD1	Direct		Forkhead-associated (FHA) phosphopeptide binding domain 1 [Source:HGNC Symbol;Acc:29408]	Fhad1	66.3598	100								Yes		Protein expression in lung, fallopian tube; RNA expression in brain, lung, fallopian tube, testis
FIP1L1	Direct		Factor interacting with PAPOLA and CPSF1 [Source:HGNC Symbol;Acc:19124]													Protein expression in brain, lung, fallopian tube, testis; RNA expression in brain, lung, fallopian tube, testis
FKBP5	Direct		FK506 binding protein 5 [Source:HGNC Symbol;Acc:3721]	Fkbp5	86.8709	100										Protein expression in brain, lung, fallopian tube, testis; RNA expression in brain, lung, fallopian tube, testis
FUT9	Direct		Fucosyltransferase 9 (alpha (1,3) fucosyltransferase) [Source:HGNC Symbol;Acc:4020]	Fut9	99.4429	100										RNA expression in brain,
GBP6	Direct		Guanylate binding protein family, member 6 [Source:HGNC Symbol;Acc:25395]	Gbp4	61.9273	50										Protein expression in testis
GLUL	Direct		Glutamate-ammonia ligase [Source:HGNC Symbol;Acc:4341]	Glul	94.6381	100										Protein expression in brain, lung, fallopian tube, testis; RNA expression in brain, lung, fallopian tube, testis
GMNC	Direct		Geminin coiled-coil domain containing [Source:HGNC Symbol;Acc:40049]	Gmnc	78.1437	100										RNA expression in fallopian tube, testis
GNPDA1	Direct		Glucosamine-6-phosphate deaminase 1 [Source:HGNC Symbol;Acc:4417]	Gnpda1	96.1938	100										RNA expression in brain, lung, fallopian tube, testis
GRID2IP	Direct		Glutamate receptor, ionotropic, delta 2 (Grid2) interacting protein [Source:HGNC Symbol;Acc:18464]	Grid2ip	90.4211	100
GYG1	Direct		Glycogenin 1 [Source:HGNC Symbol;Acc:4699]	Gyg	82	100										Protein expression in brain, testis; RNA expression in brain, lung, fallopian tube, testis
HENMT1	Direct		HEN1 methyltransferase homolog 1 (Arabidopsis) [Source:HGNC Symbol;Acc:26400]	Henmt1	68.1934	100										RNA expression in brain, lung, fallopian tube, testis
IL12B	Direct		Interleukin 12B (natural killer cell stimulatory factor 2, cytotoxic lymphocyte maturation factor 2, p40) [Source:HGNC Symbol;Acc:5970]	Il12b	67.6829	100
IPCEF1	Direct		Interaction protein for cytohesin exchange factors 1 [Source:HGNC Symbol;Acc:21204]	Ipcef1	74.2009	75										Protein expression in brain, lung, fallopian tube, testis; RNA expression in brain, lung, fallopian tube, testis
IQCA1	Direct		IQ motif containing with AAA domain 1 [Source:HGNC Symbol;Acc:26195]	Iqca	76.1446	100								Yes		RNA expression in brain, lung, fallopian tube, testis
ITSN2	Direct		Intersectin 2 [Source:HGNC Symbol;Acc:6184]	Itsn2	90.8662	100										Protein expression in lung, fallopian tube, testis; RNA expression in brain, lung, fallopian tube, testis
KCNC1	Direct		Potassium voltage-gated channel, Shaw-related subfamily, member 1 [Source:HGNC Symbol;Acc:6233]	Kcnc1	99.8291	100										Protein expression in brain; RNA expression in brain,testis
KCNC4	Direct		Potassium voltage-gated channel, Shaw-related subfamily, member 4 [Source:HGNC Symbol;Acc:6236]	Kcnc4	93.3858	100									Yes (Up-regulated)	RNA expression in brain, lung, fallopian tube, testis
KCNH6	Direct		Potassium voltage-gated channel, subfamily H (eag-related), member 6 [Source:HGNC Symbol;Acc:18862]	Kcnh6	86.4185	100										RNA expression in testis
KCNJ1	Direct		Potassium inwardly-rectifying channel, subfamily J, member 1 [Source:HGNC Symbol;Acc:6255]	Kcnj1	90.7928	100
KIAA0895	Direct		KIAA0895 [Source:HGNC Symbol;Acc:22206]	9530077C05Rik	75.7692	25										RNA expression in brain, lung, fallopian tube, testis
KIAA1549L	Direct		KIAA1549-like [Source:HGNC Symbol;Acc:24836]	D430041D05Rik	60.6814	100										RNA expression in brain, testis
KLHL24	Direct		Kelch-like family member 24 [Source:HGNC Symbol;Acc:25947]	Klhl24	99.3333	100								Yes		RNA expression in brain, lung, fallopian tube, testis
KNDC1	Direct		Kinase non-catalytic C-lobe domain (KIND) containing 1 [Source:HGNC Symbol;Acc:29374]	Kndc1	76.558	100								Yes		RNA expression in brain, lung, fallopian tube, testis
KRT20	Direct		Keratin 20 [Source:HGNC Symbol;Acc:20412]	Krt20	79.717	100
LGALSL	Direct		Lectin, galactoside-binding-like [Source:HGNC Symbol;Acc:25012]	Lgalsl	99.4186	100										Protein expression in brain, lung, fallopian tube, testis; RNA expression in brain, lung, fallopian tube, testis
LPIN1	Direct		Lipin 1 [Source:HGNC Symbol;Acc:13345]	Lpin1	84	100										Protein expression in lung, testis; RNA expression in brain, lung, fallopian tube, testis
LRGUK	Direct		Leucine-rich repeats and guanylate kinase domain containing [Source:HGNC Symbol;Acc:21964]	Lrguk	72.4848	100								Yes		RNA expression in fallopian tube,testis
LRIT1	Direct		Leucine-rich repeat, immunoglobulin-like and transmembrane domains 1 [Source:HGNC Symbol;Acc:23404]	Lrit1	78.9727	100										RNA expression in testis
LRP1B	Direct		Low density lipoprotein receptor-related protein 1B [Source:HGNC Symbol;Acc:6693]	Lrp1b	91.6504	50									Yes (Down-regulated)	RNA expression in brain
LRP2BP	Direct		LRP2 binding protein [Source:HGNC Symbol;Acc:25434]	Lrp2bp	85.5908	100								Yes		Protein expression in brain, lung, testis; RNA expression in brain, lung, fallopian tube, testis
LRRC10B	Direct		Leucine rich repeat containing 10B [Source:HGNC Symbol;Acc:37215]	Lrrc10b	95.2055	100								Yes		RNA expression in brain, lung, fallopian tube, testis
LRRC34	Direct		Leucine rich repeat containing 34 [Source:HGNC Symbol;Acc:28408]	Lrrc34	69.3966	100								Yes		Protein expression in lung, fallopian tube; RNA expression in brain, lung, fallopian tube, testis
LRRC71	Direct		Leucine rich repeat containing 71 [Source:HGNC Symbol;Acc:26556]	Lrrc71	80.8587	100								Yes		RNA expression in lung, fallopian tube, testis
LRRC9	Direct		Leucine rich repeat containing 9 [Source:HGNC Symbol;Acc:19848]	Lrrc9	79.1165	100										RNA expression in fallopian tube, testis
LRRIQ1	Direct		Leucine-rich repeats and IQ motif containing 1 [Source:HGNC Symbol;Acc:25708]	Lrriq1	57.6655	100								Yes		RNA expression in lung, fallopian tube, testis
LRRIQ3	Direct		Leucine-rich repeats and IQ motif containing 3 [Source:HGNC Symbol;Acc:28318]	Lrriq3	61.3782	100								Yes		Protein expression in lung, fallopian tube; RNA expression in fallopian tube, testis
LRRIQ4	Direct		Leucine-rich repeats and IQ motif containing 4 [Source:HGNC Symbol;Acc:34298]	Lrriq4	69.4643	100										RNA expression in testis
LTBP2	Direct		Latent transforming growth factor beta binding protein 2 [Source:HGNC Symbol;Acc:6715]	Ltbp2	78.4184	100										RNA expression in brain, lung, fallopian tube, testis
MAATS1	Direct		MYCBP-associated, testis expressed 1 [Source:HGNC Symbol;Acc:24010]	Maats1	74.4459	100								Yes		RNA expression in lung, fallopian tube, testis
MDGA2	Direct		MAM domain containing glycosylphosphatidylinositol anchor 2 [Source:HGNC Symbol;Acc:19835]	Mdga2	98.7448	75										RNA expression in brain, testis
ME1	Direct		Malic enzyme 1, NADP(+)-dependent, cytosolic [Source:HGNC Symbol;Acc:6983]	Me1	89.8601	100										Protein expression in brain, fallopian tube, testis; RNA expression in brain, lung, fallopian tube, testis
MFAP4	Direct		Microfibrillar-associated protein 4 [Source:HGNC Symbol;Acc:7035]	Mfap4	86.3799	100										RNA expression in brain, lung, fallopian tube, testis
MORN2	Direct		MORN repeat containing 2 [Source:HGNC Symbol;Acc:30166]	Morn2	92.4051	100								Yes		RNA expression in brain, lung, fallopian tube, testis
MORN5	Direct		MORN repeat containing 5 [Source:HGNC Symbol;Acc:17841]	Morn5	78.2609	100								Yes		RNA expression in brain, lung, fallopian tube, testis
MPEG1	Direct		Macrophage expressed 1 [Source:HGNC Symbol;Acc:29619]	Pfpl, Mpeg1	61.4525, 75.5587	75, 100										Protein expression in brain, lung, fallopian tube, testis; RNA expression in brain, lung, fallopian tube, testis
MSRB2	Direct		Methionine sulfoxide reductase B2 [Source:HGNC Symbol;Acc:17061]	Msrb2	75.2747	100										Protein expression in lung, fallopian tube, testis; RNA expression in brain, lung, fallopian tube, testis
MTMR7	Direct		Myotubularin related protein 7 [Source:HGNC Symbol;Acc:7454]	Mtmr7	94.5455	100										RNA expression in brain, testis
MYCBPAP	Direct		MYCBP associated protein [Source:HGNC Symbol;Acc:19677]	Mycbpap	65.752	100								Yes		Protein expression in lung, fallopian tube; RNA expression in brain, lung, fallopian tube, testis
MYO9A	Direct		Myosin IXA [Source:HGNC Symbol;Acc:7608]	Myo9a	88.9717	100										Protein expression in brain, lung, fallopian tube, testis; RNA expression in brain, lung, fallopian tube, testis
MYRIP	Direct		Myosin VIIA and Rab interacting protein [Source:HGNC Symbol;Acc:19156]	Myrip	79.6275	100										RNA expression in brain, lung, fallopian tube, testis
NANOS3	Direct		Nanos homolog 3 (Drosophila) [Source:HGNC Symbol;Acc:22048]	Nanos3	64.5833	100										RNA expression in brain, testis
NCS1	Direct		Neuronal calcium sensor 1 [Source:HGNC Symbol;Acc:3953]	Ncs1	100	100										Protein expression in brain; RNA expression in brain, lung, fallopian tube, testis
NELL2	Direct		NEL-like 2 (chicken) [Source:HGNC Symbol;Acc:7751]	Nell2	88.5681	100								Yes		RNA expression in brain, lung, fallopian tube, testis
NIPSNAP1	Direct		Nipsnap homolog 1 (C. elegans) [Source:HGNC Symbol;Acc:7827]	Nipsnap1	94.3662	100										RNA expression in brain, lung, fallopian tube, testis
NLGN3	Direct		Neuroligin 3 [Source:HGNC Symbol;Acc:14289]	Nlgn3	96.3443	100										Protein expression in brain; RNA expression in brain, fallopian tube, testis
NOTUM	Direct		Notum pectinacetylesterase homolog (Drosophila) [Source:HGNC Symbol;Acc:27106]	Notum	90.7258	100										RNA expression in brain, lung, testis
NOXRED1	Direct		NADP-dependent oxidoreductase domain containing 1 [Source:HGNC Symbol;Acc:20487]	Noxred1	60.1671	100										Protein expression in testis; RNA expression in testis
NPNT	Direct		Nephronectin [Source:HGNC Symbol;Acc:27405]	Npnt	87.0588	100										Protein expression in testis; RNA expression in brain, lung, fallopian tube, testis
ODF3B	Direct		Outer dense fiber of sperm tails 3B [Source:HGNC Symbol;Acc:34388]	Odf3b	68.7747	100								Yes		Protein expression in lung, fallopian tube; RNA expression in brain, lung, fallopian tube, testis
OGDHL	Direct		Oxoglutarate dehydrogenase-like [Source:HGNC Symbol;Acc:25590]	Ogdhl	93.1683	100										Protein expression in brain, lung; RNA expression in brain, fallopian tube, testis
OPN4	Direct		Opsin 4 [Source:HGNC Symbol;Acc:14449]	Opn4	73.2106	100										RNA expression in brain
OSBPL3	Direct		Oxysterol binding protein-like 3 [Source:HGNC Symbol;Acc:16370]	Osbpl3	91.3191	100								Yes		Protein expression in lung, fallopian tube, testis; RNA expression in brain, lung, fallopian tube, testis
PALD1	Direct		Phosphatase domain containing, paladin 1 [Source:HGNC Symbol;Acc:23530]	Pald1	81.3084	100										RNA expression in brain, lung, fallopian tube, testis
PAQR3	Direct		Progestin and adipoQ receptor family member III [Source:HGNC Symbol;Acc:30130]	Paqr3	97.7492	100								Yes
PARP6	Direct		Poly (ADP-ribose) polymerase family, member 6 [Source:HGNC Symbol;Acc:26921]	Parp6	99.6825	100										Protein expression in brain, lung, fallopian tube, testis; RNA expression in brain, lung, fallopian tube, testis
PCNXL2	Direct		Pecanex-like 2 (Drosophila) [Source:HGNC Symbol;Acc:8736]
PCSK2	Direct		Proprotein convertase subtilisin/kexin type 2 [Source:HGNC Symbol;Acc:8744]	Pcsk2	96.7085	100									Yes (Down-regulated)	RNA expression in brain, lung, fallopian tube, testis
PDLIM2	Direct		PDZ and LIM domain 2 (mystique) [Source:HGNC Symbol;Acc:13992]													Protein expression in brain, lung, fallopian tube, testis; RNA expression in brain, lung, fallopian tube, testis
PELI1	Direct		Pellino E3 ubiquitin protein ligase 1 [Source:HGNC Symbol;Acc:8827]	Peli1	99.7608	100										RNA expression in brain, lung, fallopian tube, testis
PFKFB2	Direct		6-Phosphofructo-2-kinase/fructose-2,6-biphosphatase 2 [Source:HGNC Symbol;Acc:8873]	Gm29427, Pfkfb2	66.5347, 92.6733	0, 75										RNA expression in brain, lung, fallopian tube, testis
PIAS4	Direct		Protein inhibitor of activated STAT, 4 [Source:HGNC Symbol;Acc:17002]	Pias4	90.1961	100										Protein Expression in Lung,Testis RNA expression in brain, lung, fallopian tube, testis
PIH1D2	Direct		PIH1 domain containing 2 [Source:HGNC Symbol;Acc:25210]	Pih1d2	72.381	100								Yes		RNA expression in brain, lung, fallopian tube, testis
PKHD1L1	Direct		Polycystic kidney and hepatic disease 1 (autosomal recessive)-like 1 [Source:HGNC Symbol;Acc:20313]	Pkhd1l1	81.9232	100										RNA Expression in Lung,Fallopian Tube,Testis
PKP2	Direct		Plakophilin 2 [Source:HGNC Symbol;Acc:9024]	Pkp2	73.2123	50										Protein expression in brain, lung, fallopian tube, testis; RNA expression in brain, lung, fallopian tube, testis
Plk1s1	Direct		Polo-like kinase 1 substrate 1 [Source:MGI Symbol;Acc:MGI:2684960]
PLXNC1	Direct		Plexin C1 [Source:HGNC Symbol;Acc:9106]	Plxnc1	90.5612	100										RNA expression in brain, lung, fallopian tube, testis
PPIL6	Direct		Peptidylprolyl isomerase (cyclophilin)-like 6 [Source:HGNC Symbol;Acc:21557]	Ppil6	66.1721	100								Yes		Protein expression in lung, fallopian tube; RNA expression in brain, lung, fallopian tube, testis
PPP1R15B	Direct		Protein phosphatase 1, regulatory subunit 15B [Source:HGNC Symbol;Acc:14951]	Ppp1r15b	66.7602	100										RNA expression in brain, lung, fallopian tube, testis
PPP1R42	Direct		Protein phosphatase 1, regulatory subunit 42 [Source:HGNC Symbol;Acc:33732]	Ppp1r42	86.8421	100										RNA expression in fallopian tube, testis
PPP4R4	Direct		Protein phosphatase 4, regulatory subunit 4 [Source:HGNC Symbol;Acc:23788]	Ppp4r4	90.4926	100								Yes		Protein expression in brain, lung, fallopian tube, testis; RNA expression in brain, lung, fallopian tube, testis
PRG3	Direct		Proteoglycan 3 [Source:HGNC Symbol;Acc:9363]	Prg3	61.3333	100
PRTFDC1	Direct		Phosphoribosyl transferase domain containing 1 [Source:HGNC Symbol;Acc:23333]													Protein expression in brain, lung, testis; RNA expression in brain, lung, fallopian tube, testis
PTGER4	Direct		Prostaglandin E receptor 4 (subtype EP4) [Source:HGNC Symbol;Acc:9596]	Ptger4	88.3197	75										Protein expression in brain, lung, fallopian tube, testis; RNA expression in brain, lung, fallopian tube, testis
PTPRS	Direct		Protein tyrosine phosphatase, receptor type, S [Source:HGNC Symbol;Acc:9681]	Ptprs	92.2485	100										RNA expression in brain, lung, fallopian tube, testis
PYY	Direct		Peptide YY [Source:HGNC Symbol;Acc:9748]	Pyy	73.1959	100										RNA expression in testis
RAB36	Direct		RAB36, member RAS oncogene family [Source:HGNC Symbol;Acc:9775]	Rab36	70.2703	75								Yes		RNA expression in brain, lung, fallopian tube, testis
RBM11	Direct		RNA binding motif protein 11 [Source:HGNC Symbol;Acc:9897]	Rbm11	66.548	75										RNA expression in brain, fallopian tube, testis
RBM33	Direct		RNA binding motif protein 33 [Source:HGNC Symbol;Acc:27223]	Rbm33	86.2393	100										Protein expression in brain, lung, fallopian tube, testis; RNA expression in brain, lung, fallopian tube, testis
RCAN1	Direct		Regulator of calcineurin 1 [Source:HGNC Symbol;Acc:3040]	Rcan1	61.0108	100							Transcription factor (GO:0003677 ~ DNA binding, GO:0003700 ~ transcription factor activity, GO:0030528 ~ transcription regulator activity)			RNA expression in brain, lung, fallopian tube, testis
RDH8	Direct		Retinol dehydrogenase 8 (all-trans) [Source:HGNC Symbol;Acc:14423]	Rdh8	77.9456	100										RNA expression in testis
RERG	Direct		RAS-like, estrogen-regulated, growth inhibitor [Source:HGNC Symbol;Acc:15980]	Rerg	98.4925	100								Yes		Protein expression in fallopian tube; RNA expression in brain, lung, fallopian tube, testis
RNF125	Direct		Ring finger protein 125, E3 ubiquitin protein ligase [Source:HGNC Symbol;Acc:21150]	Rnf125	51.7241	100										RNA expression in brain, lung, fallopian tube, testis
RNF150	Direct		Ring finger protein 150 [Source:HGNC Symbol;Acc:23138]	Rnf150	93.8356	100								Yes		RNA expression in brain, lung, fallopian tube, testis
RP11-723O4.6	Direct		Uncharacterized protein FLJ43738 [Source:UniProtKB/Swiss-Prot;Acc:Q6ZUG5]													RNA expression in brain, lung, fallopian tube, testis
RYR1	Direct		Ryanodine receptor 1 (skeletal) [Source:HGNC Symbol;Acc:10483]	Ryr1	95.7324	100										Protein expression in brain; RNA expression in brain, lung, fallopian tube, testis
S100A13	Direct		S100 calcium binding protein A13 [Source:HGNC Symbol;Acc:10490]	S100a13	82.6531	100								Yes		Protein expression in lung, fallopian tube, testis; RNA expression in brain, lung, fallopian tube, testis
S100P	Direct		S100 calcium binding protein P [Source:HGNC Symbol;Acc:10504]													Protein expression in lung; RNA expression in lung, fallopian tube, testis
S100Z	Direct		S100 calcium binding protein Z [Source:HGNC Symbol;Acc:30367]	S100z	89.899	100
SAXO2	Direct		Stabilizer of axonemal microtubules 2 [Source: UniProt: Q658L1]											Yes		Protein expression in lung, fallopian tube; RNA expression in brain, lung, fallopian tube, testis
SCN2A	Direct		Sodium channel, voltage-gated, type II, alpha subunit [Source:HGNC Symbol;Acc:10588]	Scn2a	98.1047	100										RNA expression in brain,
SDR42E2	Direct		Short chain dehydrogenase/reductase family 42E, member 2 [Source:HGNC Symbol;Acc:35414]	Gm5737	84.3602	100
SEPT8	Direct		Septin 8 [Source:HGNC Symbol;Acc:16511]													Protein expression in brain, lung, fallopian tube, testis; RNA expression in brain, lung, fallopian tube, testis
SESN1	Direct		Sestrin 1 [Source:HGNC Symbol;Acc:21595]	Sesn1	95.0998	100										RNA expression in brain, lung, fallopian tube, testis
SEZ6L	Direct		Seizure related 6 homolog (mouse)-like [Source:HGNC Symbol;Acc:10763]	Sez6l	79.6875	100										RNA expression in brain
SLC13A1	Direct		Solute carrier family 13 (sodium/sulfate symporter), member 1 [Source:HGNC Symbol;Acc:10916]	Slc13a1	81.0084	100
SLC14A2	Direct		Urea transporter 2 (Solute carrier family 14 member 2) [Source: UniProt Q15849]													RNA expression in brain, testis
SLC16A7	Direct		Solute carrier family 16 (monocarboxylate transporter), member 7 [Source:HGNC Symbol;Acc:10928]	Slc16a7	72.8033	100								Yes		Protein expression in brain, lung; RNA expression in brain, lung, fallopian tube, testis
SLC25A4	Direct		Solute carrier family 25 (mitochondrial carrier; adenine nucleotide translocator), member 4 [Source:HGNC Symbol;Acc:10990]	Slc25a4	94.9664	100								Yes		Protein expression in brain, lung, fallopian tube, testis; RNA expression in brain, lung, fallopian tube, testis
SLC2A10	Direct		Solute carrier family 2 (facilitated glucose transporter), member 10 [Source:HGNC Symbol;Acc:13444]	Slc2a10	77.2643	100										Protein expression in lung, testis; RNA expression in brain, lung, fallopian tube, testis
SLC3A1	Direct		Solute carrier family 3 (amino acid transporter heavy chain), member 1 [Source:HGNC Symbol;Acc:11025]	Slc3a1	80.438	100										RNA expression in brain, fallopian tube, testis
SLC7A11	Direct		Solute carrier family 7 (anionic amino acid transporter light chain, xc- system), member 11 [Source:HGNC Symbol;Acc:11059]	Slc7a11	89.022	100										RNA expression in brain, fallopian tube, testis
SMC1A	Direct		Structural maintenance of chromosomes 1A [Source:HGNC Symbol;Acc:11111]	Smc1a	99.8378	100										Protein expression in brain, lung, fallopian tube, testis; RNA expression in brain, lung, fallopian tube, testis
SOCS3	Direct		Suppressor of cytokine signaling 3 [Source:HGNC Symbol;Acc:19391]	Socs3	96.8889	100										Protein expression in brain, lung, fallopian tube, testis; RNA expression in brain, lung, fallopian tube, testis
SORBS3	Direct		Sorbin and SH3 domain containing 3 [Source:HGNC Symbol;Acc:30907]	Sorbs3	80.775	100								Yes		Protein Expression in Lung, RNA expression in brain, lung, fallopian tube, testis
SPATA17	Direct		Spermatogenesis associated 17 [Source:HGNC Symbol;Acc:25184]	Spata17	75.9003	100								Yes		Protein expression in lung, fallopian tube; RNA expression in fallopian tube, testis
SPATA18	Direct		Spermatogenesis associated 18 [Source:HGNC Symbol;Acc:29579]	Spata18	70.2602	100								Yes		Protein expression in lung, fallopian tube, testis; RNA expression in lung, fallopian tube, testis
SPEF1	Direct		Sperm flagellar 1 [Source:HGNC Symbol;Acc:15874]	Spef1	87.2881	100								Yes		Protein expression in lung, fallopian tube; RNA expression in brain, lung, fallopian tube, testis
SPG20	Direct		Spastic paraplegia 20 (Troyer syndrome) [Source:HGNC Symbol;Acc:18514]													Protein expression in brain, lung, fallopian tube, testis; RNA expression in brain, lung, fallopian tube, testis
SPINK1	Direct		Serine peptidase inhibitor, Kazal type 1 [Source:HGNC Symbol;Acc:11244]	Spink1	69.6203	100										RNA expression in brain, lung
STK33	Direct		Serine/threonine kinase 33 [Source:HGNC Symbol;Acc:14568]	Stk33	65.9533	100								Yes		RNA expression in brain, lung, fallopian tube, testis
STK38	Direct		Serine/threonine kinase 38 [Source:HGNC Symbol;Acc:17847]	Stk38	98.7097	100										RNA expression in brain, lung, fallopian tube, testis
STOM	Direct		Stomatin [Source:HGNC Symbol;Acc:3383]	Stom	86.1111	100								Yes		Protein expression in brain, lung, fallopian tube, testis; RNA expression in brain, lung, fallopian tube, testis
STPG1	Direct		Sperm-tail PG-rich repeat containing 1 [Source:HGNC Symbol;Acc:28070]	Stpg1	71.2575	100										RNA expression in brain, lung, fallopian tube, testis
SULT1C2	Direct		Sulfotransferase family, cytosolic, 1C, member 2 [Source:HGNC Symbol;Acc:11456]	Sult1c2	76.2215	50										RNA expression in lung, fallopian tube
SYCE2	Direct		Synaptonemal complex central element protein 2 [Source:HGNC Symbol;Acc:27411]	Syce2	54.1284	100										RNA expression in brain, testis
SYNCRIP	Direct		Synaptotagmin binding, cytoplasmic RNA interacting protein [Source:HGNC Symbol;Acc:16918]	Syncrip	99.679	50								Yes		Protein expression in brain, lung, fallopian tube, testis; RNA expression in brain, lung, fallopian tube, testis
SYNE1	Direct		Spectrin repeat containing, nuclear envelope 1 [Source:HGNC Symbol;Acc:17089]													Protein expression in brain, lung, fallopian tube, testis; RNA expression in brain, lung, fallopian tube, testis
SYNM	Direct		Synemin, intermediate filament protein [Source:HGNC Symbol;Acc:24466]	Synm	68.6901	75										RNA expression in brain, lung, fallopian tube, testis
SYT2	Direct		Synaptotagmin II [Source:HGNC Symbol;Acc:11510]	Syt2	97.852	100										RNA expression in brain, testis
TATDN1	Direct		TatD DNase domain containing 1 [Source:HGNC Symbol;Acc:24220]	Tatdn1	80.1347	100										RNA expression in brain, lung, fallopian tube, testis
TBATA	Direct		Thymus, brain and testes associated [Source:HGNC Symbol;Acc:23511]	Tbata	65.0568	100										RNA Expression in Testis
TBC1D14	Direct		TBC1 domain family, member 14 [Source:HGNC Symbol;Acc:29246]	Tbc1d14	90.6205	100										Protein expression in brain, lung, fallopian tube, testis; RNA expression in brain, lung, fallopian tube, testis
TBC1D19	Direct		TBC1 domain family, member 19 [Source:HGNC Symbol;Acc:25624]	Tbc1d19	97.3384	100										Protein expression in brain, lung, fallopian tube, testis; RNA expression in brain, lung, fallopian tube, testis
TCERG1L	Direct		Transcription elongation regulator 1-like [Source:HGNC Symbol;Acc:23533]	Tcerg1l	78.157	100										RNA expression in brain, testis
TCTEX1D1	Direct		Tctex1 domain containing 1 [Source:HGNC Symbol;Acc:26882]	Tctex1d1	61.4525	100								Yes		RNA expression in brain, lung, fallopian tube
TEC	Direct		Tec protein tyrosine kinase [Source:HGNC Symbol;Acc:11719]	Tec	94.9287	100										Protein expression in brain, lung, fallopian tube, testis; RNA expression in lung, fallopian tube, testis
TECR	Direct		Trans-2,3-enoyl-CoA reductase [Source:HGNC Symbol;Acc:4551]	Tecr	96.7533	75										Protein expression in lung, testis; RNA expression in brain, lung, fallopian tube, testis
TECTA	Direct		Tectorin alpha [Source:HGNC Symbol;Acc:11720]	Tecta	95.8701	100										Protein expression in lung, testis; RNA expression in brain, testis
TESK2	Direct		Testis-specific kinase 2 [Source:HGNC Symbol;Acc:11732]	Tesk2	87.7408	100										RNA expression in brain, lung, fallopian tube, testis
TEX9	Direct		Testis expressed 9 [Source:HGNC Symbol;Acc:29585]	Tex9	73.4015	100								Yes		RNA expression in brain, lung, fallopian tube, testis
TGM1	Direct		Transglutaminase 1 [Source:HGNC Symbol;Acc:11777]	Tgm1	90.3305	100										RNA expression in brain, lung, fallopian tube, testis
THSD4	Direct		Thrombospondin, type I, domain containing 4 [Source:HGNC Symbol;Acc:25835]	Thsd4	87.721	100										RNA expression in brain, lung, fallopian tube, testis
TMEM106A	Direct		Transmembrane protein 106A [Source:HGNC Symbol;Acc:28288]	Tmem106a	65.6489	100										RNA expression in brain, lung, fallopian tube, testis
TMEM232	Direct		Transmembrane protein 232 [Source:HGNC Symbol;Acc:37270]	Tmem232	65.6012	50										RNA expression in brain, lung, fallopian tube, testis
TMEM244	Direct		Transmembrane protein 244 [Source:HGNC Symbol;Acc:21571]													RNA expression in brain
TMEM63C	Direct		Transmembrane protein 63C [Source:HGNC Symbol;Acc:23787]	Tmem63c	83.2506	75								Yes		RNA expression in brain, testis
TMIE	Direct		Transmembrane inner ear [Source:HGNC Symbol;Acc:30800]	Tmie	90.3846	100										RNA expression in brain, lung, testis
TMPRSS13	Direct		Transmembrane protease, serine 13 [Source:HGNC Symbol;Acc:29808]	Tmprss13	79.3651	100										RNA expression in lung
TNNT1	Direct		Troponin T type 1 (skeletal, slow) [Source:HGNC Symbol;Acc:11948]	Tnnt1	88.4892	100									Yes (Down-regulated)	RNA expression in brain, lung, fallopian tube, testis
TRIM35	Direct		Tripartite motif containing 35 [Source:HGNC Symbol;Acc:16285]	Trim35	81.5416	100										Protein expression in brain, lung, fallopian tube, testis; RNA expression in brain, lung, fallopian tube, testis
TSGA10	Direct		Testis specific, 10 [Source:HGNC Symbol;Acc:14927]	Tsga10	95.2722	100								Yes	Yes (Down-regulated)	RNA expression in brain, lung, fallopian tube, testis
TTC18	Direct		Tetratricopeptide repeat domain 18 [Source:HGNC Symbol;Acc:30726]											Yes
TTC23	Direct		Tetratricopeptide repeat domain 23 [Source:HGNC Symbol;Acc:25730]	Ttc23	73.6018	100										RNA expression in brain, lung, fallopian tube, testis
TTC40	Direct		Tetratricopeptide repeat domain 40 [Source:HGNC Symbol;Acc:25247]											Yes
TTC6	Direct		Tetratricopeptide repeat domain 6 [Source:HGNC Symbol;Acc:19739]													RNA expression in lung, testis
UBE2E3	Direct		Ubiquitin-conjugating enzyme E2E 3 [Source:HGNC Symbol;Acc:12479]	Ube2e3	100	100										Protein expression in brain, lung, fallopian tube; RNA expression in brain, lung, fallopian tube, testis
UBXN11	Direct		UBX domain protein 11 [Source:HGNC Symbol;Acc:30600]	Ubxn11	75.3846	100								Yes	Yes (Up-regulated)	Protein expression in brain, lung, fallopian tube, testis; RNA expression in brain, lung, fallopian tube, testis
VWA3A	Direct		Von Willebrand factor A domain containing 3A [Source:HGNC Symbol;Acc:27088]	Vwa3a	70.2703	100										RNA expression in lung, fallopian tube, testis
WDR64	Direct		WD repeat domain 64 [Source:HGNC Symbol;Acc:26570]	Wdr64	79.926	100										RNA expression in testis
WDR65	Direct		WD repeat domain 65 [Source:HGNC Symbol;Acc:26485]
WDR78	Direct		WD repeat domain 78 [Source:HGNC Symbol;Acc:26252]	Wdr78	70.283	100								Yes		RNA expression in brain, lung, fallopian tube, testis
WDR96	Direct		WD repeat domain 96 [Source:HGNC Symbol;Acc:26684]											Yes
WNT6	Direct		Wingless-type MMTV integration site family, member 6 [Source:HGNC Symbol;Acc:12785]	Wnt6	97.5342	100										Protein expression in brain, lung, fallopian tube,testis
ZC2HC1C	Direct		Zinc finger, C2HC-type containing 1C [Source:HGNC Symbol;Acc:20354]	Zc2hc1c	62.2807	100								Yes		RNA expression in brain, lung, fallopian tube, testis
ZDHHC8	Direct		Zinc finger, DHHC-type containing 8 [Source:HGNC Symbol;Acc:18474]	Zdhhc8	84.8329	100										RNA expression in brain, lung, fallopian tube, testis
ZP1	Direct		Zona pellucida glycoprotein 1 (sperm receptor) [Source:HGNC Symbol;Acc:13187]	Zp1	65.8307	100
ZYG11B	Direct		Zyg-11 family member B, cell cycle regulator [Source:HGNC Symbol;Acc:25820]	Zyg11b	98.1183	100										RNA expression in brain, lung, fallopian tube, testis
NME9	Direct		NME/NM23 family member 9 [Source:HGNC Symbol;Acc:21343]	Nme9	76.4259	100							Nucleoside diphosphate kinase activity	Yes		Protein expression in lung, fallopian tube; RNA expression in brain, lung, fallopian tube, testis
ATXN1	Direct		Ataxin 1 [Source:HGNC Symbol;Acc:10548]	Atxn1	86.9939	100							Transcription factor (GO:0003723 ~ RNA binding, GO:0003727 ~ single-stranded RNA binding, GO:0008266 ~ poly(U) RNA binding, GO:0016564 ~ transcription repressor activity, GO:0030528 ~ transcription regulator activity, GO:0034046 ~ poly(G) RNA binding)	Yes		Protein expression in brain, lung, fallopian tube, testis; RNA expression in brain, lung, fallopian tube, testis
BARHL2	Direct		BarH-like homeobox 2 [Source:HGNC Symbol;Acc:954]	Barhl2	92.2481	100							Transcription factor (GO:0003677 ~ DNA binding, GO:0003700 ~ transcription factor activity, GO:0030528 ~ transcription regulator activity, GO:0043565 ~ sequence-specific DNA binding)			RNA expression in testis
LMX1A	Direct		LIM homeobox transcription factor 1, alpha [Source:HGNC Symbol;Acc:6653]	Lmx1a	97.1204	100							Transcription factor (GO:0003677 ~ DNA binding, GO:0003700 ~ transcription factor activity, GO:0030528 ~ transcription regulator activity, GO:0043565 ~ sequence-specific DNA binding)			RNA expression in testis
MEOX2	Direct		Mesenchyme homeobox 2 [Source:HGNC Symbol;Acc:7014]	Meox2	97.6974	100							Transcription factor (GO:0003677 ~ DNA binding, GO:0003700 ~ transcription factor activity, GO:0030528 ~ transcription regulator activity, GO:0043565 ~ sequence-specific DNA binding)			RNA expression in lung, fallopian tube, testis
PAX8	Direct		Paired box 8 [Source:HGNC Symbol;Acc:8622]	Pax8	97.5556	50							Transcription factor (GO:0003677~DNA binding, GO:0003700 ~ transcription factor activity, GO:0016563 ~ transcription activator activity, GO:0030528 ~ transcription regulator activity, GO:0043565 ~ sequence-specific DNA binding)			Protein expression in fallopian tube; RNA expression in lung, fallopian tube, testis
RXRB	Direct		Retinoid X receptor, beta [Source:HGNC Symbol;Acc:10478]	Rxrb	94.2272	100							Transcription factor (GO:0003677 ~ DNA binding, GO:0003700 ~ transcription factor activity, GO:0003702 ~ RNA polymerase II transcription factor activity, GO:0003704 ~ specific RNA polymerase II transcription factor activity, GO:0003712 ~ transcription cofactor activity, GO:0003713 ~ transcription coactivator activity, GO:0008134 ~ transcription factor binding, GO:0016563 ~ transcription activator…			Protein expression in brain, lung, fallopian tube, testis; RNA expression in brain, lung, fallopian tube, testis
ZBTB22	Direct		Zinc finger and BTB domain containing 22 [Source:HGNC Symbol;Acc:13085]	Zbtb22	86.5931	75							Transcription factor (GO:0003677 ~ DNA binding, GO:0003712 ~ transcription cofactor activity, GO:0003713 ~ transcription coactivator activity, GO:0008134 ~ transcription factor binding, GO:0016563 ~ transcription activator activity, GO:0030374 ~ ligand-dependent nuclear receptor transcription coactivator activity, GO:0030528 ~ transcription regulator activity)			RNA expression in brain, lung, fallopian tube, testis
ACTN2	Direct		Actinin, alpha 2 [Source:HGNC Symbol;Acc:164]	Actn2	98.434	100						NMDA receptor activation and influx of Ca2+			Yes (Up-regulated)	RNA expression in brain, lung, testis
APOB	Direct		Apolipoprotein B [Source:HGNC Symbol;Acc:603]	Apob	69.8663	100						Vesicle mediated transport
CAMK4	Direct		Calcium/calmodulin-dependent protein kinase IV [Source:HGNC Symbol;Acc:1464]	Camk4	80.5497	100						NMDA receptor activation and influx of Ca2+			Yes (Up-regulated)	Protein expression in brain, lung, testis; RNA expression in brain, lung, testis
GRIN2B	Direct		Glutamate receptor, ionotropic, N-methyl D-aspartate 2B [Source:HGNC Symbol;Acc:4586]	Grin2b	98.3828	100						NMDA receptor activation and influx of Ca2+				Protein expression in brain; RNA expression in brain,
WDR27	Direct		WD repeat domain 27 [Source:HGNC Symbol;Acc:21248]	Wdr27	53.0726	100										RNA expression in brain, lung, fallopian tube, testis
TRAK1	Direct		Trafficking protein, kinesin binding 1 [Source:HGNC Symbol;Acc:29947]	Trak1	92.9696	100										Protein expression in brain, lung, fallopian tube, testis; RNA expression in brain, lung, fallopian tube, testis
STX19	Direct		Syntaxin 19 [Source:HGNC Symbol;Acc:19300]	Stx19	86.0544	75										RNA expression in lung, fallopian tube
S100A10	Direct		S100 calcium binding protein A10 [Source:HGNC Symbol;Acc:10487]	S100a10	90.7216	100										Protein expression in lung, fallopian tube, testis; RNA expression in brain, lung, fallopian tube, testis
MASP1	Direct		Mannan-binding lectin serine peptidase 1 (C4/C2 activating component of Ra-reactive factor) [Source:HGNC Symbol;Acc:6901]	Masp1	65.6593	100						Vesicle mediated transport				Protein expression in lung; RNA expression in brain, lung, fallopian tube
LRTOMT	Direct		Leucine rich transmembrane and O-methyltransferase domain containing [Source:HGNC Symbol;Acc:25033]	Tomt	82.1306	0								Yes		Protein expression in brain, lung, fallopian tube, testis; RNA expression in brain, lung, fallopian tube, testis
IL1RAPL2	Direct		Interleukin 1 receptor accessory protein-like 2 [Source:HGNC Symbol;Acc:5997]	Il1rapl2	94.4606	75										RNA expression in testis
FANK1	Direct		Fibronectin type III and ankyrin repeat domains 1 [Source:HGNC Symbol;Acc:23527]	Fank1	88.1159	100								Yes		RNA expression in brain, lung, fallopian tube, testis
CLEC4M	Direct		C-type lectin domain family 4, member M [Source:HGNC Symbol;Acc:13523]													RNA expression in lung, fallopian tube, testis
DNAH17	Direct		Dynein, axonemal, heavy chain 17 [Source:HGNC Symbol;Acc:2946]	Dnah17	91.0354	100							Microtubule component or ciliary motility		Yes (Down-regulated)	RNA expression in testis
DNAH8	Direct		Dynein, axonemal, heavy chain 8 [Source:HGNC Symbol;Acc:2952]	Dnah8	91.9269	75							Microtubule component or ciliary motility	Yes		RNA expression in testis
EML5	Direct		Echinoderm microtubule associated protein like 5 [Source:HGNC Symbol;Acc:18197]	Eml5	95.8017	100							Microtubule component or ciliary motility	Yes	Yes (Down-regulated)	RNA expression in brain, lung, fallopian tube, testis
KATNAL2	Direct		Katanin p60 subunit A-like 2 [Source:HGNC Symbol;Acc:25387]	Katnal2	62.2318	100							Microtubule component or ciliary motility	Yes		Protein expression in brain, lung, fallopian tube, testis; RNA expression in brain, lung, fallopian tube, testis
RABGAP1L	Direct		RAB GTPase activating protein 1-like [Source:HGNC Symbol;Acc:24663]	Rabgap1l	93.4969	100							Cilium localised or smoothened signaling pathway			RNA expression in brain, lung, fallopian tube, testis
SYBU	Direct		Syntabulin (syntaxin-interacting) [Source:HGNC Symbol;Acc:26011]	Sybu	84.917	100							Microtubule component or ciliary motility	Yes		RNA expression in brain, lung, fallopian tube, testis
TEKT1	Direct		Tektin 1 [Source:HGNC Symbol;Acc:15534]	Tekt1	82.5359	50							Microtubule component or ciliary motility	Yes		Protein expression in lung, fallopian tube; RNA expression in lung, fallopian tube, testis
TPGS1	Direct		Tubulin polyglutamylase complex subunit 1 [Source:HGNC Symbol;Acc:25058]	Tpgs1	86.2069	100							Microtubule component or ciliary motility	Yes		RNA expression in brain, lung, testis
TPPP3	Direct		Tubulin polymerization-promoting protein family member 3 [Source:HGNC Symbol;Acc:24162]	Tppp3	96.5909	100							Microtubule component or ciliary motility	Yes		Protein expression in lung, fallopian tube, testis; RNA expression in brain, lung, fallopian tube, testis
TTLL11	Direct		Tubulin tyrosine ligase-like family, member 11 [Source:HGNC Symbol;Acc:18113]	Ttll11	67.625	100							Microtubule component or ciliary motility			Protein expression in brain, lung, fallopian tube, testis; RNA expression in brain, lung, fallopian tube, testis
TTLL7	Direct		Tubulin tyrosine ligase-like family, member 7 [Source:HGNC Symbol;Acc:26242]	Ttll7	88.8388	100							Microtubule component or ciliary motility			RNA expression in brain, lung, fallopian tube, testis
HSBP1	Direct		Heat shock factor binding protein 1 [Source:HGNC Symbol;Acc:5203]	Hsbp1	88.1579	100							Transcription factor (GO:0003712 ~ transcription cofactor activity, GO:0003714 ~ transcription corepressor activity, GO:0008134 ~ transcription factor binding, GO:0016564 ~ transcription repressor activity, GO:0030528 ~ transcription regulator activity)	Yes		RNA expression in brain, lung, fallopian tube, testis
MYCBP	Direct		MYC binding protein [Source:HGNC Symbol;Acc:7554]	Mycbp	97.0874	100							Transcription factor (GO:0003712 ~ transcription cofactor activity, GO:0003713 ~ transcription coactivator activity, GO:0008134 ~ transcription factor binding, GO:0016563 ~ transcription activator activity, GO:0030528 ~ transcription regulator activity)	Yes		Protein expression in brain, lung, fallopian tube, testis; RNA expression in brain, lung, fallopian tube, testis
GOT1L1	Indirect		Glutamic-oxaloacetic transaminase 1-like 1 [Source:HGNC Symbol;Acc:28487]	Got1l1	71.2589	100										RNA expression in testis
LRRC23	Indirect		Leucine rich repeat containing 23 [Source:HGNC Symbol;Acc:19138]	Lrrc23	77.8426	100								Yes		Protein expression in lung, fallopian tube; RNA expression in brain, lung, fallopian tube, testis
C22orf23	Indirect		Chromosome 22 open reading frame 23 [Source:HGNC Symbol;Acc:18589]	1700088E04Rik	78.8018	100								Yes		RNA expression in brain, lung, fallopian tube, testis
RIBC1	Indirect		RIB43A domain with coiled-coils 1 [Source:HGNC Symbol;Acc:26537]	Ribc1	65.6992	100								Yes	Yes (Up-regulated)	RNA expression in brain, lung, fallopian tube, testis
Dnah6	Indirect		Dynein, axonemal, heavy chain 6 [Source:MGI Symbol;Acc:MGI:107744]	Dnah6	88.2876	75							Microtubule component or ciliary motility			Protein expression in lung, fallopian tube; RNA expression in lung, fallopian tube, testis
RTDR1	Indirect		Rhabdoid tumor deletion region gene 1 [Source:HGNC Symbol;Acc:13437]											Yes
CCDC176	Indirect		Coiled-coil domain containing 176 [Source:HGNC Symbol;Acc:19855]											Yes
CCDC78	Indirect		Coiled-coil domain containing 78 [Source:HGNC Symbol;Acc:14153]											Yes		RNA expression in brain, lung, fallopian tube
C1orf228	Indirect		Chromosome 1 open reading frame 228 [Source:HGNC Symbol;Acc:34345]											Yes		RNA expression in brain, fallopian tube, testis
UNC13D	Indirect		Unc-13 homolog D (C. elegans) [Source:HGNC Symbol;Acc:23147]	Unc13d	87.2477	100										RNA expression in brain, lung, fallopian tube, testis
C9orf117	Indirect		Chromosome 9 open reading frame 117 [Source:HGNC Symbol;Acc:27843]											Yes
RNF32	Indirect		Ring finger protein 32 [Source:HGNC Symbol;Acc:17118]	Rnf32	78.1768	100										RNA expression in brain, lung, fallopian tube, testis
IQCH	Indirect		IQ motif containing H [Source:HGNC Symbol;Acc:25721]	Iqch	73.5151	100										RNA expression in brain, lung, fallopian tube, testis
ZMYND12	Indirect		Zinc finger, MYND-type containing 12 [Source:HGNC Symbol;Acc:21192]	Zmynd12	81.6438	75								Yes		RNA expression in brain, lung, fallopian tube, testis
C20orf96	Indirect		Chromosome 20 open reading frame 96 [Source:HGNC Symbol;Acc:16227]											Yes		RNA expression in brain, lung, fallopian tube, testis
CAPS	Indirect		Calcyphosine [Source:HGNC Symbol;Acc:1487]											Yes		Protein expression in lung, fallopian tube; RNA expression in brain, lung, fallopian tube, testis
WDR66	Indirect		WD repeat domain 66 [Source:HGNC Symbol;Acc:28506]	Wdr66	70.409	100								Yes		Protein expression in brain, lung, fallopian tube, testis; RNA expression in brain, lung, fallopian tube, testis
AGPAT9	Indirect		1-acylglycerol-3-phosphate O-acyltransferase 9 [Source:HGNC Symbol;Acc:28157]											Yes
C1orf194	Indirect		Chromosome 1 open reading frame 194 [Source:HGNC Symbol;Acc:32331]	1700013F07Rik	69.4268	100								Yes	Yes (Upregulated)	Protein expression in lung, fallopian tube, testis; RNA expression in brain, lung, fallopian tube, testis
C9orf9	Indirect		Chromosome 9 open reading frame 9 [Source:HGNC Symbol;Acc:1367]											Yes
DAW1	Indirect		Dynein assembly factor with WDR repeat domains 1 [Source:HGNC Symbol;Acc:26383]											Yes		Protein expression in lung, fallopian tube; RNA expression in brain, lung, fallopian tube, testis
C9orf171	Indirect		Chromosome 9 open reading frame 171 [Source:HGNC Symbol;Acc:33776]											Yes
NRN1L	Indirect		Neuritin 1-like [Source:HGNC Symbol;Acc:29811]	Nrn1l	76.3636	100										RNA expression in brain, lung, fallopian tube, testis
C20orf26	Indirect		Chromosome 20 open reading frame 26 [Source:HGNC Symbol;Acc:15872]											Yes
CCDC87	Indirect		Coiled-coil domain containing 87 [Source:HGNC Symbol;Acc:25579]	Ccdc87	60.424	100										RNA expression in testis
ARPC4-TTLL3	Indirect		ARPC4-TTLL3 readthrough [Source:HGNC Symbol;Acc:38830]													RNA expression in brain, lung, fallopian tube, testis
FAM183A	Indirect		Family with sequence similarity 183, member A [Source:HGNC Symbol;Acc:34347]	Fam183b	78.3582	0										Protein expression in lung, fallopian tube, testis; RNA expression in lung, fallopian tube, testis
AGBL2	Indirect		ATP/GTP binding protein-like 2 [Source:HGNC Symbol;Acc:26296]	Agbl2	75.9424	100								Yes		RNA expression in lung, fallopian tube, testis
DLEC1	Indirect		Deleted in lung and esophageal cancer 1 [Source:HGNC Symbol;Acc:2899]	Dlec1	70.2564	75								Yes		Protein expression in fallopian tube, testis; RNA expression in lung, fallopian tube, testis
C1orf222	Indirect		Chromosome 1 open reading frame 222 [Source:HGNC Symbol;Acc:27917]											Yes
PVALB	Indirect		Parvalbumin [Source:HGNC Symbol;Acc:9704]	Pvalb	87.2727	100										Protein expression in brain; RNA expression in brain, lung, testis
WDR63	Indirect		WD repeat domain 63 [Source:HGNC Symbol;Acc:30711]	Wdr63	81.1448	75								Yes		Protein expression in brain, lung, fallopian tube, testis; RNA expression in lung, fallopian tube, testis
WDR16	Indirect		WD repeat domain 16 [Source:HGNC Symbol;Acc:16053]											Yes
RD3	Indirect		Retinal degeneration 3 [Source:HGNC Symbol;Acc:19689]	Rd3	85.1282	100
MSLN	Indirect		Mesothelin [Source:HGNC Symbol;Acc:7371]	Msln	54.7619	100								Yes		Protein expression in lung, fallopian tube; RNA expression in brain, lung, fallopian tube
EFHB	Indirect		EF-hand domain family, member B [Source:HGNC Symbol;Acc:26330]	Efhb	69.0276	100								Yes		RNA expression in brain, lung, fallopian tube, testis
FAM228B	Indirect		Family with sequence similarity 228, member B [Source:HGNC Symbol;Acc:24736]	Fam228b	55.8642	0										RNA expression in brain, lung, fallopian tube, testis
CCDC108	Indirect		Coiled-coil domain containing 108 [Source:HGNC Symbol;Acc:25325]
DCDC2B	Indirect		Doublecortin domain containing 2B [Source:HGNC Symbol;Acc:32576]	Dcdc2b	59.8854	100								Yes		RNA expression in lung, fallopian tube, testis
TRPM2	Indirect		Transient receptor potential cation channel, subfamily M, member 2 [Source:HGNC Symbol;Acc:12339]	Trpm2	82.5499	100										Protein expression in brain, lung, testis; RNA expression in brain, lung, fallopian tube, testis
ENO4	Indirect		Enolase family member 4 [Source:HGNC Symbol;Acc:31670]	Eno4	72	100								Yes		Protein expression in brain, lung, fallopian tube; RNA expression in brain, lung, fallopian tube, testis
SYNC	Indirect		Syncoilin, intermediate filament protein [Source:HGNC Symbol;Acc:28897]	Sync	75.9336	100										Protein expression in brain, lung, fallopian tube; RNA expression in brain, lung, fallopian tube, testis
MEIG1	Indirect		Meiosis/spermiogenesis associated 1 [Source:HGNC Symbol;Acc:23429]	Meig1	87.5	100								Yes		RNA expression in fallopian tube, testis
FAM47E	Indirect		Family with sequence similarity 47, member E [Source:HGNC Symbol;Acc:34343]													RNA expression in brain, lung, fallopian tube, testis
C9orf116	Indirect		Chromosome 9 open reading frame 116 [Source:HGNC Symbol;Acc:28435]	1700007K13Rik	73.5294	75								Yes		Protein expression in lung, fallopian tube, testis; RNA expression in brain, lung, fallopian tube, testis
EVA1B	Indirect		Eva-1 homolog B (C. elegans) [Source:HGNC Symbol;Acc:25558]	Eva1b	89.697	100										Protein expression in lung, testis; RNA expression in brain, lung, fallopian tube, testis
SNED1	Indirect		Sushi, nidogen and EGF-like domains 1 [Source:HGNC Symbol;Acc:24696]	Sned1	83.298	100										RNA expression in brain, lung, fallopian tube, testis
CCDC180	Indirect		Coiled-coil domain containing 180 [Source:HGNC Symbol;Acc:29303]	Ccdc180	63.8448	50								Yes		RNA expression in brain, lung, fallopian tube, testis
MORN3	Indirect		MORN repeat containing 3 [Source:HGNC Symbol;Acc:29807]	Morn3	84.5833	100								Yes		RNA expression in brain, lung, fallopian tube, testis
RASGRP2	Indirect		RAS guanyl releasing protein 2 (calcium and DAG-regulated) [Source:HGNC Symbol;Acc:9879]	Rasgrp2	96.2233	100									Yes (Up-regulated)	Protein expression in brain, lung, testis; RNA expression in brain, lung, fallopian tube, testis
WDR38	Indirect		WD repeat domain 38 [Source:HGNC Symbol;Acc:23745]	Wdr38	71.746	100								Yes		RNA expression in lung, fallopian tube, testis
LRRC56	Indirect		Leucine rich repeat containing 56 [Source:HGNC Symbol;Acc:25430]	Lrrc56	67.7122	100										RNA expression in fallopian tube, testis
MMP23B	Indirect		Matrix metallopeptidase 23B [Source:HGNC Symbol;Acc:7171]	Mmp23	83.3333	100										RNA expression in lung, testis
SHANK3	Indirect		SH3 and multiple ankyrin repeat domains 3 [Source:HGNC Symbol;Acc:14294]	Shank3	95.3179	100										Protein expression in brain, lung, fallopian tube; RNA expression in brain
MDH1B	Indirect		Malate dehydrogenase 1B, NAD (soluble) [Source:HGNC Symbol;Acc:17836]	Mdh1b	67.9537	100								Yes		Protein expression in lung, fallopian tube, testis; RNA expression in brain, lung, fallopian tube, testis
MTTP	Indirect		Microsomal triglyceride transfer protein [Source:HGNC Symbol;Acc:7467]	Mttp	81.2161	100										RNA expression in brain, testis
ASIC1	Indirect		Acid-sensing (proton-gated) ion channel 1 [Source:HGNC Symbol;Acc:100]	Asic1	90.0697	100								Yes		RNA expression in brain, fallopian tube, testis
ENKD1	Indirect		Enkurin domain containing 1 [Source:HGNC Symbol;Acc:25246]	Enkd1	84.104	100								Yes		Protein expression in brain, lung, fallopian tube, testis; RNA expression in brain, lung, fallopian tube, testis
CA14	Indirect		Carbonic anhydrase XIV [Source:HGNC Symbol;Acc:1372]	Car14	83.9763	100										Protein expression in brain; RNA expression in brain, fallopian tube,
PLA2G4C	Indirect		Phospholipase A2, group IVC (cytosolic, calcium-independent) [Source:HGNC Symbol;Acc:9037]	Pla2g4c	55.7169	100										Protein expression in brain, lung, fallopian tube, testis; RNA expression in brain, lung, fallopian tube, testis
TSNAXIP1	Indirect		Translin-associated factor X interacting protein 1 [Source:HGNC Symbol;Acc:18586]	Tsnaxip1	74.0169	100								Yes		RNA expression in brain, lung, fallopian tube, testis
PDE6C	Indirect		Phosphodiesterase 6C, cGMP-specific, cone, alpha prime [Source:HGNC Symbol;Acc:8787]	Pde6c	86.9464	100									Yes (Up-regulated)
CCDC24	Indirect		Coiled-coil domain containing 24 [Source:HGNC Symbol;Acc:28688]	Ccdc24	51.7915	100								Yes		RNA expression in brain, lung, fallopian tube, testis
XAF1	Indirect		XIAP associated factor 1 [Source:HGNC Symbol;Acc:30932]											Yes		Protein expression in lung, fallopian tube, testis; RNA expression in brain, lung, fallopian tube, testis
DCXR	Indirect		Dicarbonyl/L-xylulose reductase [Source:HGNC Symbol;Acc:18985]	Dcxr	84.4262	100								Yes		Protein expression in lung, fallopian tube, testis; RNA expression in brain, lung, fallopian tube, testis
TSN	Indirect		Translin [Source:HGNC Symbol;Acc:12379]	Tsn	98.6842	75										RNA expression in brain, lung, fallopian tube, testis
CCDC74A	Indirect		Coiled-coil domain containing 74A [Source:HGNC Symbol;Acc:25197]	Ccdc74a	56.8783	0										RNA expression in brain, lung, fallopian tube, testis
GPR143	Indirect		G protein-coupled receptor 143 [Source:HGNC Symbol;Acc:20145]	Gpr143	78.4653	50										Protein expression in fallopian tube, testis; RNA expression in brain, lung, fallopian tube, testis
EZR	Indirect		Ezrin [Source:HGNC Symbol;Acc:12691]	Ezr	96.587	100								Yes		Protein expression in lung, fallopian tube, testis; RNA expression in brain, lung, fallopian tube, testis
MATN1	Indirect		Matrilin 1, cartilage matrix protein [Source:HGNC Symbol;Acc:6907]	Matn1	90.121	100
BC030307	Indirect		cDNA sequence BC030307 [Source:MGI Symbol;Acc:MGI:2387653]
ASB14	Indirect		Ankyrin repeat and SOCS box containing 14 [Source:HGNC Symbol;Acc:19766]	Asb14	83.3049	100								Yes
KIAA1407	Indirect		KIAA1407 [Source:HGNC Symbol;Acc:29272]											Yes
KHDRBS3	Indirect		KH domain containing, RNA binding, signal transduction associated 3 [Source:HGNC Symbol;Acc:18117]	Khdrbs3	97.1098	100								Yes		Protein expression in brain, lung, fallopian tube; RNA expression in brain, lung, fallopian tube, testis
GSN	Indirect		Gelsolin [Source:HGNC Symbol;Acc:4620]	Gsn	91.688	100								Yes		Protein expression in lung, fallopian tube; RNA expression in brain, lung, fallopian tube, testis
FFAR2	Indirect		Free fatty acid receptor 2 [Source:HGNC Symbol;Acc:4501]	Ffar2	84.5455	100										RNA expression in lung
RNF207	Indirect		Ring finger protein 207 [Source:HGNC Symbol;Acc:32947]	Rnf207	81.0726	100										RNA expression in lung, fallopian tube
EFCAB4B	Indirect		EF-hand calcium binding domain 4B [Source:HGNC Symbol;Acc:28657]
CEP68	Indirect		Centrosomal protein 68kDa [Source:HGNC Symbol;Acc:29076]	Cep68	60.2378	100								Yes		Protein expression in brain, lung, fallopian tube, testis; RNA expression in brain, lung, fallopian tube, testis
DDAH1	Indirect		Dimethylarginine dimethylaminohydrolase 1 [Source:HGNC Symbol;Acc:2715]	Ddah1	93.6842	100								Yes		Protein expression in brain, lung, fallopian tube, testis; RNA expression in brain, lung, fallopian tube, testis
KLHL33	Indirect		Kelch-like family member 33 [Source:HGNC Symbol;Acc:31952]	Klhl33	84.803	100										RNA expression in fallopian tube, testis
RRM2B	Indirect		Ribonucleotide reductase M2 B (TP53 inducible) [Source:HGNC Symbol;Acc:17296]	Rrm2b	93.4473	100										Protein expression in brain, lung, fallopian tube, testis; RNA expression in brain, lung, fallopian tube, testis
RBM38	Indirect		RNA binding motif protein 38 [Source:HGNC Symbol;Acc:15818]	Rbm38	91.2134	100										Protein expression in brain, lung, fallopian tube, testis; RNA expression in brain, lung, fallopian tube, testis
TJP2	Indirect		Tight junction protein 2 [Source:HGNC Symbol;Acc:11828]	Tjp2	82.3096	100										Protein expression in lung, fallopian tube, testis; RNA expression in brain, lung, fallopian tube, testis
FGF21	Indirect		Fibroblast growth factor 21 [Source:HGNC Symbol;Acc:3678]	Fgf21	75.5981	100
KIAA1377	Indirect		KIAA1377 [Source:HGNC Symbol;Acc:29264]											Yes
MAD2L1BP	Indirect		MAD2L1 binding protein [Source:HGNC Symbol;Acc:21059]	Mad2l1bp	67.6471	100										RNA expression in brain, lung, fallopian tube, testis
TNFAIP1	Indirect		Tumor necrosis factor, alpha-induced protein 1 (endothelial) [Source:HGNC Symbol;Acc:11894]	Tnfaip1	97.1519	100										RNA expression in brain, lung, fallopian tube, testis
SLC44A2	Indirect		Solute carrier family 44 (choline transporter), member 2 [Source:HGNC Symbol;Acc:17292]	Slc44a2	90.6516	100										Protein expression in fallopian tube, testis; RNA expression in brain, lung, fallopian tube, testis
ECE2	Indirect		Endothelin converting enzyme 2 [Source:HGNC Symbol;Acc:13275]	Gm49333, Ece2	85.4501, 86.1899	75, 75										Protein expression in lung, testis; RNA expression in brain, lung, fallopian tube, testis
LMNA	Indirect		Lamin A/C [Source:HGNC Symbol;Acc:6636]	Lmna	96.6867	100										Protein expression in brain, lung, fallopian tube, testis; RNA expression in brain, lung, fallopian tube, testis
EPN3	Indirect		Epsin 3 [Source:HGNC Symbol;Acc:18235]	Epn3	83.7025	100										Protein expression in lung, fallopian tube, testis; RNA expression in fallopian tube, testis
CCDC57	Indirect		Coiled-coil domain containing 57 [Source:HGNC Symbol;Acc:27564]													Protein expression in brain, lung, fallopian tube, testis; RNA expression in brain, lung, fallopian tube, testis
RECQL	Indirect		RecQ protein-like (DNA helicase Q1-like) [Source:HGNC Symbol;Acc:9948]	Recql	85.0539	100										Protein expression in brain, lung, fallopian tube, testis; RNA expression in brain, lung, fallopian tube, testis
CCR6	Indirect		Chemokine (C-C motif) receptor 6 [Source:HGNC Symbol;Acc:1607]	Ccr6	73.262	50								Yes		RNA expression in lung, testis
CCDC64B	Indirect		Coiled-coil domain containing 64B [Source:HGNC Symbol;Acc:33584]
CPNE2	Indirect		Copine II [Source:HGNC Symbol;Acc:2315]	Cpne2	94.3431	100										Protein expression in brain, lung, fallopian tube, testis; RNA expression in brain, lung, fallopian tube, testis
SLC44A4	Indirect		Solute carrier family 44, member 4 [Source:HGNC Symbol;Acc:13941]	Slc44a4	81.6901	100								Yes		Protein expression in lung, fallopian tube, testis; RNA expression in lung, fallopian tube
OVGP1	Indirect		Oviductal glycoprotein 1, 120kDa [Source:HGNC Symbol;Acc:8524]	Ovgp1	58.5546	100										Protein expression in fallopian tube; RNA expression in brain, lung, fallopian tube, testis
MYO15B	Indirect		Myosin XVB pseudogene [Source:HGNC Symbol;Acc:14083]	Myo15b	59.171	100										RNA expression in brain, lung, fallopian tube, testis
HPR	Indirect		Haptoglobin-related protein [Source:HGNC Symbol;Acc:5156]	Hp	76.4368	75						Vesicle mediated transport				RNA expression in brain,testis
STAB1	Indirect		Stabilin 1 [Source:HGNC Symbol;Acc:18628]	Stab1	81.7121	100						Vesicle mediated transport				Protein expression in brain, lung, fallopian tube, testis; RNA expression in brain, lung, fallopian tube, testis
DLG4	Indirect		Discs, large homolog 4 (Drosophila) [Source:HGNC Symbol;Acc:2903]	Dlg4	92.6988	100						NMDA receptor activation and influx of Ca2+				Protein expression in brain; RNA expression in brain, lung, fallopian tube, testis
GRIN2D	Indirect		Glutamate receptor, ionotropic, N-methyl D-aspartate 2D [Source:HGNC Symbol;Acc:4588]	Grin2d	95.8084	100						NMDA receptor activation and influx of Ca2+				RNA expression in brain,
APOE	Indirect		Apolipoprotein E [Source:HGNC Symbol;Acc:613]	Apoe	70.9779	100						Vesicle mediated transport				Protein expression in brain, testis; RNA expression in brain, lung, fallopian tube, testis
NR1H2	Indirect		Nuclear receptor subfamily 1, group H, member 2 [Source:HGNC Symbol;Acc:7965]	Nr1h2	87.3913	75							Transcription factor (GO:0003677 ~ DNA binding, GO:0003700 ~ transcription factor activity, GO:0008134 ~ transcription factor binding, GO:0016563 ~ transcription activator activity, GO:0030528 ~ transcription regulator activity, GO:0043565 ~ sequence-specific DNA binding)			RNA expression in brain, lung, fallopian tube, testis
FOSB	Indirect		FBJ murine osteosarcoma viral oncogene homolog B [Source:HGNC Symbol;Acc:3797]	Fosb	95.858	100							Transcription factor (GO:0003677 ~ DNA binding, GO:0003700 ~ transcription factor activity, GO:0008134 ~ transcription factor binding, GO:0030528 ~ transcription regulator activity, GO:0043565 ~ sequence-specific DNA binding, GO:0046983 ~ protein dimerization activity)	Yes		Protein expression in lung, fallopian tube; RNA expression in brain, lung, fallopian tube, testis
TUBA3D	Indirect		Tubulin, alpha 3d [Source:HGNC Symbol;Acc:24071]										Microtubule component or ciliary motility	Yes		RNA expression in fallopian tube, testis
KIF9	Indirect		Kinesin family member 9 [Source:HGNC Symbol;Acc:16666]	Kif9	87.7215	100							Microtubule component or ciliary motility	Yes		Protein expression in brain, lung, fallopian tube, testis; RNA expression in brain, lung, fallopian tube, testis
ATF5	Indirect		Activating transcription factor 5 [Source:HGNC Symbol;Acc:790]	Atf5	87.5887	100							Transcription factor (GO:0003677 ~ DNA binding, GO:0003700 ~ transcription factor activity, GO:0003702 ~ RNA polymerase II transcription factor activity, GO:0003712 ~ transcription cofactor activity, GO:0003714 ~ transcription corepressor activity, GO:0008134 ~ transcription factor binding, GO:0016564 ~ transcription repressor activity, GO:0030528 ~ transcription regulator activity, GO:0043565 ~ …			RNA expression in brain, lung, fallopian tube, testis
CHD4	Indirect		Chromodomain helicase DNA binding protein 4 [Source:HGNC Symbol;Acc:1919]	Chd4	98.2218	100							Transcription factor (GO:0000166 ~ nucleotide binding, GO:0001882 ~ nucleoside binding, GO:0001883 ~ purine nucleoside binding, GO:0003677 ~ DNA binding, GO:0003678 ~ DNA helicase activity, GO:0003682 ~ chromatin binding, GO:0004003 ~ ATP-dependent DNA helicase activity, GO:0004386 ~ helicase activity, GO:0005524 ~ ATP binding, GO:0008026 ~ ATP-dependent helicase activity, GO:0008094 ~ DNA-depend…			Protein expression in brain, lung, fallopian tube, testis; RNA expression in brain, lung, fallopian tube, testis
ELF3	Indirect		E74-like factor 3 (ets domain transcription factor, epithelial-specific ) [Source:HGNC Symbol;Acc:3318]	Elf3	87.3315	100							Transcription factor (GO:0003677 ~ DNA binding, GO:0003700 ~ transcription factor activity, GO:0003712 ~ transcription cofactor activity, GO:0003713 ~ transcription coactivator activity, GO:0008134 ~ transcription factor binding, GO:0016563 ~ transcription activator activity, GO:0016564 ~ transcription repressor activity, GO:0030528 ~ transcription regulator activity, GO:0043565 ~ sequence-specif…	Yes		Protein expression in lung, fallopian tube; RNA expression in brain, lung, fallopian tube
E2F5	Indirect		E2F transcription factor 5, p130-binding [Source:HGNC Symbol;Acc:3119]	E2f5	84.3931	100							Transcription factor (GO:0003677 ~ DNA binding, GO:0003700 ~ transcription factor activity, GO:0008134 ~ transcription factor binding, GO:0030528 ~ transcription regulator activity)			RNA expression in brain, lung, fallopian tube, testis

## Sheet: References
References
Absalon, S., Blisnick, T., Kohl, L., Toutirais, G., Doré, G., Julkowska, D., et al. (2008). Intraflagellar transport and functional analysis of genes required for flagellum formation in Trypanosomes. Mol Biol Cell.;19(3), 929–944. doi: 10.1091/mbc.E07-08-0749
Adhiambo, C., Blisnick, T., Toutirais, G., Delannoy, E., Bastin, P. (2009) A novel function for the atypical small G protein Rab-like 5 in the assembly of the trypanosome flagellum. J Cell Sci.;122(Pt 6):834-41. doi: 10.1242/jcs.040444.
Amberger, J.S., Bocchini, C.A., Schiettecatte, F., Scott, A.F., Hamosh, A. (2015) OMIM.org: Online Mendelian Inheritance in Man (OMIM®), an online catalog of human genes and genetic disorders. Nucleic Acids Res.; 43:D789-798. doi: 10.1093/nar/gku1205
Arnaiz, O., Cohen, J., Tassin, A.M., Koll, F. (2014) Remodeling Cildb, a popular database for cilia and links for ciliopathies. Cilia; 3:9. doi:10.1186/2046-2530-3-9
Arnaiz, O., Malinowska, A., Klotz, C., Sperling, L, Dadlez, M., Koll, F., et al. (2009) Cildb: a knowledgebase for centrosomes and cilia. Database (Oxford),bap022. doi:10.1093/database/bap022
Austin-Tse, C., Halbritter, J., Zariwala, M. A., Gilberti, R. M., Gee, H. Y., Hellman, N., et al. (2013). Zebrafish ciliopathy screen plus human mutational analysis identifies C21orf59 and CCDC65 defects as causing primary ciliary dyskinesia. Am J Hum Genet.; 93(4), 672–686. doi: 10.1016/j.ajhg.2013.08.015
Beales, P.L., Bland, E., Tobin, J.L., Bacchelli, C., Tuysuz, B., Hill, J. et al. (2007) IFT80, which encodes a conserved intraflagellar transport protein, is mutated in Jeune asphyxiating thoracic dystrophy. Nat Genet.;39(6):727-9. doi: 10.1038/ng2038
Becker-Heck, A., Zohn, I., Okabe, N., Pollock, A., Lenhart, K. B., Sullivan-Brown, J., et al. (2011). The coiled-coil domain containing protein CCDC40 is essential for motile cilia function and left-right axis formation. Nat Genet.;43(1), 79–84. doi: 10.1038/ng.727
Boldt, K., van Reeuwijk, J., Lu, Q., Koutroumpas, K., Nguyen, T.M., Texier, Y., et al. (2016) An organelle-specific protein landscape identifies novel diseases and molecular mechanisms. Nat Commun.;7:11491.doi:10.1038/ncomms11491
Bontems, F., Fish, R. J., Borlat, I., Lembo, F., Chocu, S., Chalmel, F., Lane, L. (2014). C2orf62 and TTC17 are involved in actin organization and ciliogenesis in zebrafish and human. PLoS ONE; 9(1), e86476. doi : 10.1371/journal.pone.0086476
Castleman, V. H., Romio, L., Chodhari, R., Hirst, R. A., de Castro, S. C. P., Parker, K. A., et al. (2009). Mutations in radial spoke head protein genes RSPH9 and RSPH4A cause primary ciliary dyskinesia with central-microtubular-pair abnormalities. Am J Hum Genet.; 84(2), 197–209. doi: 10.1016/j.ajhg.2009.01.011
Chandrasekar, G., Vesterlund, L., Hultenby, K., Tapia-Páez, I., & Kere, J. (2013). The zebrafish orthologue of the dyslexia candidate gene DYX1C1 is essential for cilia growth and function. PLoS ONE;8(5), e63123. doi: 10.1371/journal.pone.0063123
Chang, J., Baloh, R. H., & Milbrandt, J. (2009). The NIMA-family kinase Nek3 regulates microtubule acetylation in neurons. J Cell Sci.;122(13), 2274–2282. doi: 10.1242/jcs.048975
Choksi, S.P., Babu D., Lau D., Yu X., and Roy S. (2014). Systematic discovery of novel ciliary genes through functional genomics in the zebrafish. Development; 141:3410-19. doi:10.1242/dev.108209
Chung, M.-I., Kwon, T., Tu, F., Brooks, E. R., Gupta, R., Meyer, M., et al. (2014). Coordinated genomic control of ciliogenesis and cell movement by RFX2. eLife; 3, e01439. doi: 10.7554/eLife.01439
Colantonio, J. R., Vermot, J., Wu, D., Langenbacher, A. D., Fraser, S., Chen, J.-N., & Hill, K. L. (2009). The dynein regulatory complex is required for ciliary motility and otolith biogenesis in the inner ear. Nature; 457(7226), 10.1038/nature07520. doi: 10.1038/nature07520
Conductier, G., Martin, A. O., Risold, P.-Y., Jego, S., Lavoie, R., Lafont, C., et al. (2013). Control of ventricular ciliary beating by the melanin concentrating hormone-expressing neurons of the lateral hypothalamus: a functional imaging survey. Front Endocrinol (Lausanne).; 4, 182. doi: 10.3389/fendo.2013.00182
Conroy, P. C., Saladino, C., Dantas, T. J., Lalor, P., Dockery, P., & Morrison, C. G. (2012). C-NAP1 and rootletin restrain DNA damage-induced centriole splitting and facilitate ciliogenesis. Cell Cycle;11(20), 3769–3778. doi: 10.4161/cc.21986
Croft, D., Mundo, A. F., Haw, R., Milacic, M., Weiser, J., Wu, G., et al. (2014). The Reactome pathway knowledgebase. Nucleic Acids Res.; 42(Database issue), D472–D477. doi: 10.1093/nar/gkt1102
Delaval, B., Covassin, L., Lawson, N. D., & Doxsey, S. (2011). Centrin depletion causes cyst formation and other ciliopathy-related phenotypes in zebrafish. Cell Cycle;10(22), 3964–3972. doi: 10.4161/cc.10.22.18150
Dong, F., Shinohara, K., Botilde, Y., Nabeshima, R., Asai, Y., Fukumoto, A., et al. (2014). Pih1d3 is required for cytoplasmic preassembly of axonemal dynein in mouse sperm. J Cell Biol.;204(2), 203–213. doi: 10.1083/jcb.201304076
Fabregat, A., Jupe, S., Matthews, L., Sidiropoulos, K., Gillespie, M., Garapati, P., et al. (2018). The Reactome Pathway Knowledgebase. Nucleic Acids Res.; 46 (Database issue), D649–D655. doi: 10.1093/nar/gkx1132
Fernandez-Gonzalez, A., Kourembanas, S., Wyatt, T. A., & Mitsialis, S. A. (2009). Mutation of murine adenylate kinase 7 underlies a primary ciliary dyskinesia phenotype. Am J Respir Cell Mol Biol.; 40(3), 305–313. doi: 10.1165/rcmb.2008-0102OC
Geremek, M., Ziętkiewicz, E., Bruinenberg, M., Franke, L., Pogorzelski, A., Wijmenga, C., et al (2014). Ciliary genes are down-regulated in bronchial tissue of primary ciliary dyskinesia patients. PLoS ONE.; 9(2), e88216. doi: 10.1371/journal.pone.0088216
Glazer, A., Wilkinson, A., Backer, C. B., Lapan, S., Gutzman, J. H., Cheeseman, I. M., & Reddien, P. W. (2010). The Zn Finger protein Iguana impacts Hedgehog signaling by promoting ciliogenesis. Dev Biol.;337(1), 148–156. doi: 10.1016/j.ydbio.2009.10.025
Gorivodsky, M., Mukhopadhyay, M., Wilsch-Braeuninger, M., Phillips, M., Teufel, A., Kim, C., et al. (2009). Intraflagellar Transport Protein 172 is essential for primary cilia formation and plays a vital role in patterning the mammalian brain. Dev Biol.;325(1), 24–32. doi: 10.1016/j.ydbio.2008.09.019
Gupta, G.D., Coyaud, E., Goncalves, J., Mojarad, B.A., Liu, Y., Wu, Q., et al. (2015) A Dynamic Protein Interaction Landscape of the Human Centrosome-Cilium Interface. Cell; 163:1484-1499. doi:10.1016/j.cell.2015.10.065
Hashimoto, H., Miyamoto, R., Watanabe, N., Shiba, D., Ozato, K., Inoue, C., et al. (2009). Polycystic kidney disease in the Medaka (Oryzias latipes) pc mutant caused by a mutation in the Gli-Similar3 (glis3) gene. PLoS ONE; 4(7), e6299. doi: 10.1371/journal.pone.0006299
Hayes, J. M., Kim, S. K., Abitua, P. B., Park, T. J., Herrington, E. R., Kitayama, A., et al. (2007). Identification of novel ciliogenesis factors using a new in vivo model for mucociliary epithelial development. Dev Biol.;312(1), 115–130. doi: 10.1016/j.ydbio.2007.09.01
Herrero, J., Muffato, M., Beal, K., Fitzgerald, S., Gordon, L., Pignatelli, M., et al. (2016). Ensembl comparative genomics resources. Database (Oxford);bav096. doi:10.1093/database/bav096
Hjeij, R., Lindstrand, A., Francis, R., Zariwala, M. A., Liu, X., Li, Y.et al. (2013). ARMC4 mutations cause primary ciliary dyskinesia with randomization of left/right body asymmetry. Am J Hum Genet., 93(2), 357–367. doi: 10.1016/j.ajhg.2013.06.009
Hori, A., Ikebe, C., Tada, M., & Toda, T. (2014). Msd1/SSX2IP-dependent microtubule anchorage ensures spindle orientation and primary cilia formation. EMBO Rep.; 15(2), 175–184. doi: 10.1002/embr.201337929
Insinna, C., Pathak, N., Perkins, B., Drummond, I., & Besharse, J. C. (2008). The homodimeric kinesin, Kif17, is essential for vertebrate photoreceptor sensory outer segment development. Dev Biol.;316(1), 160–170. doi:.10.1016/j.ydbio.2008.01.025
Jauregui, A. R., Nguyen, K. C. Q., Hall, D. H., & Barr, M. M. (2008). The Caenorhabditis elegans nephrocystins act as global modifiers of cilium structure. J Cell Biol.; 180(5), 973–988. doi: 10.1083/jcb.200707090
Jerber, J., Baas, D., Soulavie, F., Chhin, B., Cortier, E., Vesque, C., et al. (2014) The coiled-coil domain containing protein CCDC151 is required for the function of IFT-dependent motile cilia in animals. Hum Mol Genet.; 23(3):563-77. doi: 10.1093/hmg/ddt445
Klinger, M., Wang, W., Kuhns, S., Bärenz, F., Dräger-Meurer, S., Pereira, G., & Gruss, O. J. (2014). The novel centriolar satellite protein SSX2IP targets Cep290 to the ciliary transition zone. Mol Biol Cell.;25(4), 495–507. doi: 10.1091/mbc.E13-09-0526
Knowles, M. R., Leigh, M. W., Ostrowski, L. E., Huang, L., Carson, J. L., Hazucha, M. J. et al. (2013a) Exome sequencing identifies mutations in CCDC114 as a cause of primary ciliary dyskinesia. Am J Hum Genet., 92(1), 99–106. doi: 10.1016/j.ajhg.2012.11.003
Knowles, M. R., Ostrowski, L. E., Loges, N. T., Hurd, T., Leigh, M. W., Huang, L., et al. (2013b). Mutations in SPAG1 cause primary ciliary dyskinesia associated with defective outer and inner dynein arms. Am J Hum Genet.; 93(4), 711–720. doi: 10.1016/j.ajhg.2013.07.025
Ko, H. W., Norman, R. X., Tran, J., Fuller, K. P., Fukuda, M., & Eggenschwiler, J. T. (2010). Broad-minded links cell cycle-related kinase to cilia assembly and Hedgehog signal transduction. Dev Cell.;18(2), 237–247. doi: 10.1016/j.devcel.2009.12.014
Kott, E., Duquesnoy, P., Copin, B., Legendre, M., Dastot-Le Moal, F., Montantin, G., et al. (2012). Loss-of-function mutations in LRRC6, a gene essential for proper axonemal assembly of inner and outer dynein arms, cause primary ciliary dyskinesia. Am J Hum Genet.;91(5), 958–964. doi: 10.1016/j.ajhg.2012.10.003
Kott, E., Legendre, M., Copin, B., Papon, J.-F., Dastot-Le Moal, F., Montantin, G., et al. (2013). Loss-of-function mutations in RSPH1 cause primary ciliary dyskinesia with central-complex and radial-spoke defects. Am J Hum Genet.; 93(3), 561–570. doi: 10.1016/j.ajhg.2013.07.013
Kubo, T., Yanagisawa, H.A., Yagi, T., Hirono, M., Kamiya, R. (2010) Tubulin polyglutamylation regulates axonemal motility by modulating activities of inner-arm dyneins. Curr Biol.;20(5):441-5. doi: 10.1016/j.cub.2009.12.058.
Lai, C. K., Gupta, N., Wen, X., Rangell, L., Chih, B., Peterson, A. S., et al. (2011). Functional characterization of putative cilia genes by high-content analysis. Mol Biol Cell.; 22(7), 1104–1119. doi: 10.1091/mbc.E10-07-0596
Lechtreck, K.-F., Delmotte, P., Robinson, M. L., Sanderson, M. J., & Witman, G. B. (2008). Mutations in Hydin impair ciliary motility in mice. J Cell Biol.;180(3), 633–643. doi: 10.1083/jcb.200710162
Lee, J. H., Silhavy, J. L., Lee, J. E., Al-Gazali, L., Thomas, S., Davis, E. E., et al. (2012). Evolutionarily assembled cis-regulatory module at a human ciliopathy locus. Science (New York, N.Y.); 335(6071), 966–969. doi: 10.1126/science.1213506
Lee, L., Campagna, D. R., Pinkus, J. L., Mulhern, H., Wyatt, T. A., Sisson, J. H., et al. (2008). Primary ciliary dyskinesia in mice lacking the novel ciliary protein Pcdp1. Mol Cell Biol.;28(3), 949–957. doi: 10.1128/MCB.00354-07
Liu, X., Bulgakov, O. V., Darrow, K. N., Pawlyk, B., Adamian, M., Liberman, M. C., & Li, T. (2007). Usherin is required for maintenance of retinal photoreceptors and normal development of cochlear hair cells. Proc Natl Acad Sci U S A.;104(11), 4413–4418. doi:10.1073/pnas.0610950104
Loges, N. T., Olbrich, H., Becker-Heck, A., Häffner, K., Heer, A., Reinhard, C., et al. (2009). Deletions and point mutations of LRRC50 cause primary ciliary dyskinesia due to dynein arm defects. Am J Hum Genet.;85(6), 883–889. doi: 10.1016/j.ajhg.2009.10.018
Maisonneuve, C., Guilleret, I., Vick, P., Weber, T., Andre, P., Beyer, T. (2009) Bicaudal C, a novel regulator of Dvl signaling abutting RNA-processing bodies, controls cilia orientation and leftward flow. Development;136(17):3019-30. doi: 10.1242/dev.038174.
Malicki, J. J., & Johnson, C. A. (2017). The cilium: cellular antenna and central processing unit. Trends Cell Biol.;27(2), 126–140. doi: 10.1016/j.tcb.2016.08.002
McKusick, V.A. (1998) Mendelian Inheritance in Man. A catalog of human genes and genetic disorders. Baltimore: Johns Hopkins University Press, (12th edition) https://omim.org/
Merrill, A. E., Merriman, B., Farrington-Rock, C., Camacho, N., Sebald, E. T., Funari, V. A., et al. (2009). Ciliary abnormalities due to defects in the retrograde transport protein DYNC2H1 in short-rib polydactyly syndrome. Am J Hum Genet.; 84(4), 542–549. doi: 10.1016/j.ajhg.2009.03.015
Merveille, A.-C., Davis, E. E., Becker-Heck, A., Legendre, M., Amirav, I., Bataille, G., et al. (2011). CCDC39 is required for assembly of inner dynein arms and the dynein regulatory complex and for normal ciliary motility in humans and dogs. Nat Genet.;43(1), 72–78. doi:10.1038/ng.726
Mill, P., Lockhart, P. J., Fitzpatrick, E., Mountford, H. S., Hall, E. A., Reijns, M. A. M., et al. (2011). Human and mouse mutations in WDR35 cause short-rib polydactyly syndromes due to abnormal ciliogenesis. Am J Hum Genet.;88(4), 508–515. doi: 10.1016/j.ajhg.2011.03.015
Moore, D. J., Onoufriadis, A., Shoemark, A., Simpson, M. A., zur Lage, P. I., de Castro, S. C., et al. (2013). Mutations in ZMYND10, a gene essential for proper axonemal assembly of inner and outer dynein arms in humans and flies, cause primary ciliary dyskinesia. Am J Hum Genet.;93(2), 346–356. doi: 10.1016/j.ajhg.2013.07.009
Neesen, J., Kirschner, R., Ochs, M., Schmiedl, A., Habermann, B., Mueller, C. et al. (2001) Disruption of an inner arm dynein heavy chain gene results in asthenozoospermia and reduced ciliary beat frequency. Hum Mol Genet.;10(11):1117-28.
Niwa, S., Nakajima, K., Miki, H., Minato, Y., Wang, D., Hirokawa, N. (2012) KIF19A is a microtubule-depolymerizing kinesin for ciliary length control. Dev Cell.;23(6):1167-75 doi: 10.1016/j.devcel.2012.10.016
Olbrich, H., Häffner, K., Kispert, A., Völkel, A., Volz, A., Sasmaz, G. et al. (2002) Mutations in DNAH5 cause primary ciliary dyskinesia and randomization of left-right asymmetry. Nat Genet.;30(2):143-4. doi: 10.1038/ng817
Omran, H., Kobayashi, D., Olbrich, H., Tsukahara, T., Loges, N. T., Hagiwara, H., et al. (2008). Ktu/PF13 is required for cytoplasmic pre-assembly of axonemal dyneins. Nature;456(7222), 611–616. doi: 10.1038/nature07471
Palmer, K. J., MacCarthy-Morrogh, L., Smyllie, N., & Stephens, D. J. (2011). A role for Tctex-1 (DYNLT1) in controlling primary cilium length. Eur J Cell Biol.;90(10), 865–871. doi: 10.1016/j.ejcb.2011.05.003
Panizzi, J. R., Becker-Heck, A., Castleman, V. H., Al-Mutairi, D., Liu, Y., Loges, N. T., et al (2012). CCDC103 mutations cause primary ciliary dyskinesia by disrupting assembly of ciliary dynein arms. Nat Genet.; 44(6), 714–719. doi: 10.1038/ng.2277
Patzke, S., Redick, S., Warsame, A., Murga-Zamalloa, C. A., Khanna, H., Doxsey, S., & Stokke, T. (2010). CSPP is a ciliary protein interacting with Nephrocystin 8 and required for cilia formation. Mol Biol Cell.; 21(15), 2555–2567. doi: 10.1091/mbc.E09-06-0503
Pazour, G. J., Dickert, B. L., Vucica, Y., Seeley, E. S., Rosenbaum, J. L., Witman, G. B., & Cole, D. G. (2000). Chlamydomonas IFT88 and its mouse homologue, polycystic kidney disease gene Tg737, are required for assembly of cilia and flagella. J Cell Biol.;151(3), 709–718.
Qin, H., Wang, Z., Diener, D., & Rosenbaum, J. (2007). Intraflagellar transport protein 27 is a small G protein involved in cell-cycle control. Curr Biol.;17(3), 193–202. doi: 10.1016/j.cub.2006.12.040
Roy, A., Lin, Y.N., Agno, J.E., DeMayo, F.J., Matzuk, M.M. (2007) Absence of tektin 4 causes asthenozoospermia and subfertility in male mice. FASEB J.;21(4):1013-25. doi: 10.1096/fj.06-7035com
Sapiro, R., Kostetskii, I., Olds-Clarke, P., Gerton, G. L., Radice, G. L., & Strauss III, J. F. (2002). Male infertility, impaired sperm motility, and hydrocephalus in mice deficient in sperm-associated antigen 6. Mol Cell Biol.;22(17), 6298–6305. doi: 10.1128/MCB.22.17.6298-6305.2002
Schaub, J. R., & Stearns, T. (2013). The Rilp-like proteins Rilpl1 and Rilpl2 regulate ciliary membrane content. Mol Biol Cell.;24(4), 453–464. doi: 10.1091/mbc.E12-08-0598
Schwabe, G.C., Hoffmann, K., Loges, N.T., Birker, D., Rossier, C., de Santi, M.M., Olbrich, H., Fliegauf, M., Failly, M., Liebers, U. et al. (2008) Primary ciliary dyskinesia associated with normal axoneme ultrastructure is caused by DNAH11 mutations. Hum Mutat.;29:289–298 doi: 10.1002/humu.20656
Sironen, A., Kotaja, N., Mulhern, H., Wyatt, T. A., Sisson, J. H., Pavlik, J. A., et al. (2011). Loss of SPEF2 function in mice results in spermatogenesis defects and primary ciliary dyskinesia. Biol Reprod.;85(4), 690–701. doi: 10.1095/biolreprod.111.091132
Smith, L.A., Bukanov, N.O., Husson, H., Russo, R.J., Barry, T.C., Taylor, A.L. (2006) Development of polycystic kidney disease in juvenile cystic kidney mice: insights into pathogenesis, ciliary abnormalities, and common features with human disease. J Am Soc Nephrol.; 17(10):2821-31. doi: 10.1681/ASN.2006020136
Suryavanshi, S., Eddé, B., Fox, L. A., Guerrero, S., Hard, R., Hennessey, T., et al. (2010). Tubulin glutamylation regulates ciliary motility by altering inner dynein arm activity. Curr Biol.; (5), 435–440. doi: 10.1016/j.cub.2009.12.062
Suzuki, T., Miyamoto, H., Nakahari, T., Inoue, I., Suemoto, T., Jiang, B., et al. (2009). Efhc1 deficiency causes spontaneous myoclonus and increased seizure susceptibility. Hum Mol Genet.; 18(6), 1099–1109. doi: 10.1093/hmg/ddp006
Tanaka, H., Iguchi, N., Toyama, Y., Kitamura, K., Takahashi, T., Kaseda, K., et al. (2004). Mice deficient in the axonemal protein Tektin-t exhibit male infertility and immotile-cilium syndrome due to impaired inner arm dynein function. Mol Cell Biol.;24(18), 7958–7964. doi: 10.1128/MCB.24.18.7958-7964.2004
Tarkar, A., Loges, N. T., Slagle, C. E., Francis, R., Dougherty, G. W., Tamayo, J. V., et al. (2013). DYX1C1 is required for axonemal dynein assembly and ciliary motility. Nat Genet.;45(9), 995–1003. doi: 10.1038/ng.2707
Teves, M. E., Zhang, Z., Costanzo, R. M., Henderson, S. C., Corwin, F. D., Zweit, J., et al. (2013). Sperm-associated antigen–17 gene is essential for motile cilia function and neonatal survival. Am J Respir Cell Mol Biol.;48(6), 765–772. doi: 10.1165/rcmb.2012-0362OC
Thul, P.J., Åkesson, L., Wiking, M., Mahdessian, D., Geladaki, A., Ait Blal, H. (2017) A subcellular map of the human proteome. Science.; 356(6340). pii: eaal3321. doi: 10.1126/science.aal3321.
Tu, C.-T., Yang, T.-C., Huang, H.-Y., & Tsai, H.-J. (2012). Zebrafish arl6ip1 is required for neural crest development during Embryogenesis. PLoS ONE; 7(3), e32899. doi: 10.1371/journal.pone.0032899
Uhlén, M., Fagerberg, L., Hallström, B.M., Lindskog, C., Oksvold, P., Mardinoglu, A., et al. (2015) Tissue-based map of the human proteome. Science.; 347 (6220) : 1260419. doi: 10.1126/science.1260419. webpage: www.proteinatlas.org
Uhlen, M., Oksvold, P., Fagerberg, L., Lundberg, E., Jonasson, K., Forsberg, M. (2010). Towards a knowledge-based Human Protein Atlas. Nat Biotechnol.; 28:1248-50. doi: 10.1038/nbt1210-1248.
van Dam, T.J., Wheway, G., Slaats, G.G., Huynen, M.A., Giles, R.H. (2013) The SYSCILIA gold standard (SCGSv1) of known ciliary components and its applications within a systems biology consortium. Cilia.; 2:7. doi:10.1186/2046-2530-2-7
Vogel, P., Read, R.W., Hansen, G.M., Payne, B.J., Small, D., Sands, A.T., et al. (2012) Congenital hydrocephalus in genetically engineered mice. Vet Pathol. 49(1):166-81. doi: 10.1177/0300985811415708
Wilson, G.R., Wang, H.X., Egan, G.F., Robinson, P.J., Delatycki, M.B., O'Bryan, M.K. et al. (2010) Deletion of the Parkin co-regulated gene causes defects in ependymal ciliary motility and hydrocephalus in the quakingviable mutant mouse. Hum Mol Genet.;19(8):1593-602. doi: 10.1093/hmg/ddq031
Wirschell, M., Olbrich, H., Werner, C., Tritschler, D., Bower, R., Sale, W., et al. (2013). The nexin-dynein regulatory complex subunit DRC 1 is essential for motile cilia function in algae and humans. Nat Genet.;45(3), 10.1038/ng.2533. doi: 10.1038/ng.2533
Yang, C., Owen, H. A., & Yang, P. (2008). Dimeric heat shock protein 40 binds radial spokes for generating coupled power strokes and recovery strokes of 9 + 2 flagella. J Cell Biol.;180(2), 403–415. doi: 10.1083/jcb.200705069
Yates, B., Braschi, B., Gray, K., Seal, R., Tweedie, S., Bruford, E. (2017) Genenames.org: the HGNC and VGNC resources in 2017. Nucleic Acids Res.; 45(D1):D619-625. doi: 10.1093/nar/gkw1033
Yen, H.J., Tayeh, M.K., Mullins, R.F., Stone, E.M., Sheffield, V.C., Slusarski, D.C. (2006) Bardet-Biedl syndrome genes are important in retrograde intracellular trafficking and Kupffer's vesicle cilia function. Hum Mol Genet.;15(5):667-77. doi: 10.1093/hmg/ddi468
Zariwala, M. A., Gee, H. Y., Kurkowiak, M., Al-Mutairi, D. A., Leigh, M. W., Hurd, T. W., et al. (2013). ZMYND10 is mutated in primary ciliary dyskinesia and interacts with LRRC6. Am J Hum Genet.; 93(2), 336–345. doi: 10.1016/j.ajhg.2013.06.007
Zhang, Q., Liu, Q., Austin, C., Drummond, I., & Pierce, E. A. (2012). Knockdown of ttc26 disrupts ciliogenesis of the photoreceptor cells and the pronephros in zebrafish. Mol Biol Cell. ;23(16), 3069–3078. doi: 10.1091/mbc.E12-01-0019
