# Supplementary material for: Identification of Important Effector Proteins in the FOXJ1 Transcriptional Network Associated With Ciliogenesis and Ciliary Function
Source: Front Genet. 2019 Mar 1;10:23. doi: 10.3389/fgene.2019.00023 (PMC6405523; doi:10.3389/fgene.2019.00023)
Supplement: Supplementary file 1 [file Data_Sheet_1.zip › SupplemantaryTable1.xlsx]

## Sheet: Legend
Supplementary Table 1: Genes directly regulated by FOXJ1. Genes directly regulated by FOXJ1 having possible FOXJ1 binding motif(s) in +/- 6kb of their transcription start sites are listed here.
1Strand: DNA strand in which the binding site sequence is present. 'D' denotes direct whereas 'R' denotes reverse strand
2Start Position: Start position of the binding site sequence with reference to the transcription start site. A negative sign denotes that the site is present upstream of the transcription start site
3End Position: End position of the binding site sequence with reference to the transcription start site. A negative sign denotes that the site is present upstream of the transcription start site
4Weight: The weight of a sequence segment represents the log-ratio between 'the probability to generate the sequence segment given the transcription factor position frequency matrix' and 'the probability to generate the sequence segment given the background model'.
5P-value: It represents the probability to observe at least the observed number of sequence matches with a specific weight by chance in a sequence of the same length as the input sequence

## Sheet: matrix-scan_Rsat_FIG
Target Gene Name	1Strand	2Start Position	3End Position	Binding Site Sequence	4Weight	5P-value	Rank
ADGB	D	4238	4253	ATTATAAACAAATTAA	8.2	4e-05	2
ADGB	D	700	715	AAAGTAAACAGACCCT	7.7	7.1e-05	3
ADGB	R	2657	2672	TATGTAAACACAAGGT	8.4	3e-05	1
AMFR	D	1865	1880	CAGGTAAACAAAGTGA	9.8	3.9e-06	1
AMFR	R	2267	2282	AAAGTAAACACGTGGA	7.4	9.7e-05	4
AMFR	R	-656	-641	CTTGTACACAAATGTT	7.5	8.8e-05	3
AMFR	R	-2326	-2311	TAGATCAACATACGGG	9.1	1.2e-05	2
ANKEF1	D	1377	1392	CTTATAAACAATTGCC	7.4	9.7e-05	1
ARMC2	R	4762	4777	ACTATAAACAATATGT	8.5	2.7e-05	2
ARMC2	R	2335	2350	AAGGTCAACACTTACG	7.6	7.8e-05	4
ARMC2	R	252	267	ACCGTACACAAACTAC	9.4	7.3e-06	1
ARMC2	R	-1153	-1138	GATATAAACAAATGCA	7.8	6.3e-05	3
ASB5	D	4280	4295	ACTGTATACAAATAAT	8	5e-05	2
ASB5	R	-5905	-5890	ATGGTAAACAAAACAA	7.4	9.7e-05	3
ASB5	R	373	388	ACAGTAAACAAACCTG	9.5	6.3e-06	1
AXDND1	D	230	245	ACGACAAACAGGCGTT	7.8	6.3e-05	2
AXDND1	R	4601	4616	CAAGTATACAAAGGCA	8.3	3.4e-05	1
C21orf59	D	1984	1999	AGAATATACAAACGTA	10	2.8e-06	1
C21orf59	R	-4259	-4244	CATGTAAACACAAAAC	7.4	9.7e-05	3
C21orf59	R	-660	-645	TAAATAAACAAACGGA	9.4	7.3e-06	2
CAMK4	D	4722	4737	TATGTAAACACAATTA	8.2	4e-05	5
CAMK4	D	-1688	-1673	ACAGTAAACTAAGGTT	7.9	5.6e-05	6
CAMK4	D	-2287	-2272	ACTGTAAACAAACCTA	9.7	4.6e-06	2
CAMK4	R	3068	3083	AGGGTAAACAACCGGA	9.7	4.6e-06	3
CAMK4	R	2408	2423	CCAGTAAACAATTTTA	7.7	7.1e-05	7
CAMK4	R	-2309	-2294	ACCATAAACACATGAG	8.2	4e-05	4
CAMK4	R	-3261	-3246	CACGTAAACAAACAGT	11.2	3.3e-07	1
CCDC105	R	3893	3908	CCAGTCAACACAACCT	7.6	7.8e-05	1
CCDC114	D	3164	3179	CGCATCAACAAGCAAC	7.8	6.3e-05	1
CCDC39	D	1767	1782	GCAACCAACAAACGTG	7.7	7.1e-05	1
CCDC39	R	3351	3366	CTTGTACACAAATGTT	7.5	8.8e-05	2
CCDC92	R	3417	3432	GAAATAAACAAACTAA	7.6	7.8e-05	1
CCDC96	D	1878	1893	AAAGCAAACAAAGGGT	7.9	5.6e-05	1
CCR7	R	-5445	-5430	CGCATAAACAAGTCTG	8.9	1.5e-05	2
CCR7	R	-1223	-1208	ATTGTCAACAAAACTT	8.9	1.5e-05	3
CCR7	R	-2015	-2000	CAAGTATACAAAGATT	9.1	1.2e-05	1
CEP126	D	4235	4250	CGAATCAACATAGCTT	8.3	3.4e-05	1
CEP126	D	1282	1297	CAAGTCAACAATTTGT	7.7	7.1e-05	2
CERS3	R	-1558	-1543	CTGATATACAAAGTCT	7.5	8.8e-05	1
CFAP100	R	2576	2591	CCAATAAACAAATCAA	8	5e-05	1
CFD	R	-328	-313	CGTGTAAACAACCCAC	8.3	3.4e-05	1
CYP27A1	D	4825	4840	AATGTAAACATATGTT	8	5e-05	3
CYP27A1	D	1755	1770	ACTATCAACAAATATG	8.4	3e-05	2
CYP27A1	D	-1647	-1632	GCTGTATACAAAGATG	7.8	6.3e-05	4
CYP27A1	R	-2731	-2716	CTAATCAACAAAAAGT	8.4	3e-05	1
DZIP1L	D	-4305	-4290	TTAATAAACAAAAATG	7.7	7.1e-05	4
DZIP1L	D	-1301	-1286	TGAGTATACAAATATC	8.2	4e-05	2
DZIP1L	R	-4365	-4350	AGTGTAAACAATTATT	8.7	2.1e-05	1
DZIP1L	R	-4983	-4968	CATGTAAACAACCTTA	8.1	4.5e-05	3
DZIP1L	R	3478	3493	ATGATATACAAATTAT	7.4	9.7e-05	5
KCNC4	R	-425	-410	GCGGTCAACACGAGGC	7.9	5.6e-05	1
KCNH6	D	5272	5287	TCAGTCAACAAACAAC	7.4	9.7e-05	2
KCNH6	R	2060	2075	CCTGTAAACACAAAGG	8.1	4.5e-05	1
KIAA1549L	D	-5371	-5356	TGTGTAAACACAAACT	8	5e-05	2
KIAA1549L	D	-1196	-1181	CAAGTCAACAAACCTG	8.5	2.7e-05	1
KIF19	D	5883	5898	GAGGTAAACAAAACCT	8.1	4.5e-05	2
KIF19	D	2861	2876	ATCACAAACAAACGAG	8.3	3.4e-05	1
KRT20	R	5446	5461	TTGGTAAACACATACT	8.2	4e-05	1
KRT20	R	232	247	ATTGCCAACAAACAGG	7.9	5.6e-05	2
MYCBPAP	D	2564	2579	GCTGTAAACAAATCAA	8.2	4e-05	1
MYCBPAP	R	1311	1326	TCAGTAAACAAAAATA	7.7	7.1e-05	2
MYO9A	D	2512	2527	ACTGTACACAAATGGT	8	5e-05	1
PCNXL2	R	3159	3174	ATTGTAAACAAAAAGA	9.2	1e-05	1
PRG3	R	5814	5829	CATGTACACAAACACT	7.4	9.7e-05	2
PRG3	R	569	584	AGTGCAAATAAAAGCG	7.4	9.7e-05	1
RAB36	D	2413	2428	AACGTAAACATCCTCG	9.4	7.3e-06	1
RAB36	R	2619	2634	TATATAAACAAATAGA	8	5e-05	2
RIC8B	D	4988	5003	ATGGTATACAAATAGT	9	1.3e-05	1
RIC8B	R	724	739	CCTATAAACACTCTGA	7.4	9.7e-05	2
RYR1	D	3231	3246	CTGGTAAACAGTACGT	8.3	3.4e-05	1
S100Z	D	-4784	-4769	GCCATAAACAAAATCT	7.6	7.8e-05	2
S100Z	D	-5232	-5217	GCTGTAAACATATTGT	8	5e-05	1
S100Z	D	-1111	-1096	ATGGTATACAAATACA	7.6	7.8e-05	3
SEZ6L	D	1799	1814	GGTTTAAACAAATCGT	8.4	3e-05	1
SLC13A1	D	2974	2989	CGAATAAACAAGTACA	8.9	1.5e-05	1
SLC13A1	D	2710	2725	AGAGCCAACAAACAAT	7.8	6.3e-05	3
SLC13A1	D	-2843	-2828	ATTATAAACATAAGCA	7.5	8.8e-05	4
SLC13A1	D	-3829	-3814	AGAGTATACAATTAAG	7.9	5.6e-05	2
UBE2E3	R	174	189	AGAATCAACATAATCT	7.6	7.8e-05	1
USH2A	R	3062	3077	CTTGTAAACATACTAG	9.2	1e-05	1
USH2A	R	1757	1772	TGCATAAACACATTTG	7.4	9.7e-05	3
USH2A	R	-3818	-3803	AATGTATACAAAGATT	8.4	3e-05	2
ABCG2	D	-5186	-5171	AATATAAACAAAATTG	8.5	2.7e-05	1
ABCG2	D	-3861	-3846	CTGATAAACAAATTCA	7.8	6.3e-05	2
AKAP9	D	1342	1357	CACATAAACAAAGGAA	7.4	9.7e-05	2
AKAP9	R	-11	4	CACGTAAACACACGGC	11	4.7e-07	1
ARL9	D	-1517	-1502	CGTGTAAACTTACTGA	7.4	9.7e-05	2
ARL9	R	-67	-52	CGAGTAAACTCCGCTA	7.5	8.8e-05	1
BICC1	D	-3370	-3355	TTAGTAAACAAAGATG	9.8	3.9e-06	1
BICC1	R	-708	-693	CGCATACACAATTCCG	8.2	4e-05	3
BICC1	R	-3755	-3740	AAAGTAAACAAGATAG	8.5	2.7e-05	2
C17orf105	D	4376	4391	TGAATACACACGATCG	7.6	7.8e-05	5
C17orf105	D	1350	1365	AAAATCAACAAAATCG	9.3	8.5e-06	1
C17orf105	D	-763	-748	TTCATCAACAAATGCG	8.5	2.7e-05	2
C17orf105	D	-1203	-1188	CCAATAAACATTTCGT	7.6	7.8e-05	4
C17orf105	R	-1268	-1253	AAGATACACAAACGGC	8.1	4.5e-05	3
CAPS2	D	5252	5267	TCGGCAAACAAAGACA	7.8	6.3e-05	1
CAPS2	R	5207	5222	AGAATCAACAAACTCC	7.4	9.7e-05	2
CASC1	D	3272	3287	CTGATAAACACATGAG	7.5	8.8e-05	1
CCDC170	D	767	782	CGAACAAACACGGGCG	7.6	7.8e-05	4
CCDC170	D	723	738	CGCATACACAGACGCT	7.6	7.8e-05	3
CCDC170	D	721	736	CGCGCATACACAGACG	7.4	9.7e-05	5
CCDC170	R	-16	-1	CGGGTAAACACCGCGG	9.5	6.3e-06	1
CCDC170	R	-2057	-2042	GGAGTAAACACATTTT	7.7	7.1e-05	2
CLRN1	R	5576	5591	GAGGTAAACAAAACCT	8.1	4.5e-05	1
CYP39A1	D	4604	4619	ACAGTAAACATACGTG	9.5	6.3e-06	1
CYP39A1	D	3422	3437	AGTGTCAACAAAACCT	8.7	2.1e-05	4
CYP39A1	R	3974	3989	TGTGTCAACAAATAGA	7.9	5.6e-05	6
CYP39A1	R	3853	3868	CTAATAAACAAAAGAC	8.4	3e-05	5
CYP39A1	R	3816	3831	AGCATAAACAAAATCT	9	1.3e-05	2
CYP39A1	R	1635	1650	TGAGTAAACAATCAGA	8.8	1.8e-05	3
EML5	D	2384	2399	ACAACAAACATACTCG	8.1	4.5e-05	1
FAM19A3	D	1206	1221	ATCGTATACACACCAT	8.5	2.7e-05	1
FAM213A	R	-4329	-4314	AGGGTCAACAATCTAA	8.2	4e-05	1
FGFBP2	D	729	744	ACGATAAACATTAATT	8.2	4e-05	1
FGFBP2	R	334	349	ACTGTACACAAAATGC	7.5	8.8e-05	2
HENMT1	D	-5657	-5642	TAAGTATACAAATGTC	8	5e-05	2
HENMT1	D	1729	1744	ATTGCAAACAAAATTG	7.7	7.1e-05	3
HENMT1	R	2276	2291	AATGTAATCAAATATC	7.4	9.7e-05	4
HENMT1	R	-1181	-1166	TGAATAAACAAAATGT	8.2	4e-05	1
LRRIQ1	D	5047	5062	ATAATAAACAAATATG	9	1.3e-05	1
LRRIQ1	R	4789	4804	TTAGTCAACAAAAAAG	8.4	3e-05	2
LRRIQ1	R	1027	1042	CGGGTATACTAAACTT	8.2	4e-05	3
LRRIQ4	D	2290	2305	GAAGTCAACAAAATAG	7.8	6.3e-05	1
LRRIQ4	R	2486	2501	TTAATAAACAAAATGA	7.8	6.3e-05	2
MDGA2	R	3440	3455	CATGTAAACAATTTTA	7.6	7.8e-05	2
MDGA2	R	-3160	-3145	TAGATAAACAAAGTCC	7.9	5.6e-05	1
ME1	R	-4332	-4317	ATAATAAACAAGCTAT	7.9	5.6e-05	1
ME1	R	1294	1309	ATGATCAACAAATCAT	7.6	7.8e-05	2
MSRB2	D	-4206	-4191	TGGATATACAAAGAGT	7.6	7.8e-05	3
MSRB2	D	-546	-531	TGACTAAACACACGGT	8.3	3.4e-05	2
MSRB2	R	-2908	-2893	TAAGTAAACAAATTCA	9	1.3e-05	1
PELI1	D	1765	1780	ATAGCCAACAAAATAT	7.5	8.8e-05	2
PELI1	D	1435	1450	TATATCAACAAATGTT	7.4	9.7e-05	3
PELI1	R	742	757	CGCACAAACAAAAGGG	7.5	8.8e-05	1
SCG5	R	2878	2893	TTTATAAACAAATCAT	7.8	6.3e-05	1
SLC14A2	D	-5929	-5914	ATAGTAAACAACATGC	8.7	2.1e-05	1
SLC14A2	R	-1339	-1324	AAAGTCAACACTAGTG	7.8	6.3e-05	2
SLC2A10	D	-5921	-5906	TGTGTAAACAGACTAC	8	5e-05	2
SLC2A10	D	-396	-381	AAGGTAAACAAAAGAC	8.9	1.5e-05	1
SPATA17	D	1428	1443	TAAGTAAACATACTAA	8.4	3e-05	1
SPATA18	D	1867	1882	CTAATAAACAATTATT	7.5	8.8e-05	3
SPATA18	D	-1403	-1388	AATATAAACATACTAA	7.5	8.8e-05	2
SPATA18	R	-1434	-1419	GTTGTAAACAATCTAA	8.7	2.1e-05	1
TECR	R	298	313	AGAGTAAACACTTACC	7.6	7.8e-05	2
TECR	R	5118	5133	CGCATCAACATAATAA	7.8	6.3e-05	1
TEC	R	1381	1396	TCCGTAAACATTGAAA	7.5	8.8e-05	2
TEC	R	5457	5472	TCCGTACACAAACAGC	8.6	2.4e-05	1
TESK2	R	-364	-349	GCAGTAAACACAAGAT	8.5	2.7e-05	1
TMEM232	R	66	81	AACGACAACAAACTTT	7.5	8.8e-05	1
TRAK1	D	5777	5792	AACATAAACAACGTGT	8	5e-05	2
TRAK1	D	-3287	-3272	CAAGTAAACATAGATT	9.2	1e-05	1
TRAK1	R	1115	1130	CAGATAAACAAAAGAC	7.5	8.8e-05	3
TTC29	D	-911	-896	AATGTAAACATACTTG	9	1.3e-05	2
TTC29	R	-4212	-4197	CTTGTAAACACAGACG	9.5	6.3e-06	1
TTC29	R	-4792	-4777	ACCATAAACATACAGG	8.4	3e-05	3
TTC29	R	4374	4389	ACACTAAACAAATAAG	7.5	8.8e-05	4
TTLL11	D	-4112	-4097	CAAGTAAACAAACAAG	9.3	8.5e-06	1
TTLL11	D	5269	5284	CATGCAAACAAACAGT	7.6	7.8e-05	2
TTLL11	R	-4307	-4292	ATAGTCAACAATTAAA	7.5	8.8e-05	3
TTLL11	R	-1462	-1447	TTGGTATACAAATACC	7.4	9.7e-05	4
ADAMTS12	D	3072	3087	TTAGTCAACATATATG	7.7	7.1e-05	3
ADAMTS12	R	3457	3472	GGGGTAAACAAACCTA	9.1	1.2e-05	1
ADAMTS12	R	-1467	-1452	TACGTAAACATTAGGA	8.1	4.5e-05	2
APBB2	R	1509	1524	CGTGCAAACAAAGCCC	7.9	5.6e-05	1
ASIC3	D	1725	1740	GACGCAAACATACCAT	7.7	7.1e-05	1
ATXN1	D	4249	4264	TTGGTAAACAGAAGTG	7.5	8.8e-05	2
ATXN1	R	2020	2035	ACGGTAAACAAAATAA	10	2.8e-06	1
B4GALNT3	D	3408	3423	TACGTCAACAAAGACC	9.3	8.5e-06	1
B4GALNT3	R	5024	5039	CTGATAAACACAGTAT	7.5	8.8e-05	2
C21orf58	R	5483	5498	CCGGTAAACACTCATC	9.2	1e-05	1
CRMP1	D	3017	3032	GTTGTAAACAGAGTGT	7.6	7.8e-05	3
CRMP1	D	-1917	-1902	AGAGTAAACACTTGTT	8.2	4e-05	2
CRMP1	R	-3783	-3768	CAAGTAAACATGTTCG	8.4	3e-05	1
DNAH6	D	4076	4091	GTAGTACACAATAGTT	7.7	7.1e-05	3
DNAH6	D	2321	2336	AAAATAAACAAATATA	7.4	9.7e-05	4
DNAH6	R	-5217	-5202	TACGTAAACAAAGCAG	10.2	2e-06	1
DNAH6	R	-2851	-2836	AGAATAAACAAGACTT	7.9	5.6e-05	2
DNAH8	R	5139	5154	CTAGTAAACAATCAGA	9.4	7.3e-06	1
FAIM	R	3958	3973	AGAATAAACAAAACGC	9.5	6.3e-06	1
FAIM	R	2503	2518	TTAATAAACACATGTC	7.6	7.8e-05	2
FAM83F	D	4742	4757	ATTGTAAACACAACGT	10.5	1.2e-06	1
FAM83F	D	-3629	-3614	TAAATAAACAAATGGT	7.9	5.6e-05	2
FIP1L1	D	2778	2793	AATGTATACAAAGTTC	7.9	5.6e-05	1
GLIS3	D	2958	2973	ACAATAAACAGATATG	7.7	7.1e-05	1
GLIS3	R	4288	4303	ATAATAAACACACAGA	7.5	8.8e-05	2
GLUL	D	-5252	-5237	AGTGTAAACACCCTAG	7.8	6.3e-05	4
GLUL	D	3301	3316	TGAGTAAACATAACTT	8.6	2.4e-05	2
GLUL	D	912	927	AGCGCAAACAAGGCGC	8.9	1.5e-05	1
GLUL	R	4303	4318	CAAGTACACAATATAG	7.4	9.7e-05	6
GLUL	R	5778	5793	AGAGTCAATAATACGC	7.5	8.8e-05	5
GLUL	R	865	880	AGCGCAAACAAACCAC	8.5	2.7e-05	3
GMNC	R	-5517	-5502	AAAGTCAACAAAGAAT	8.2	4e-05	1
GMNC	R	3428	3443	TTAATAAACAAATTTA	8	5e-05	2
GRIN2B	D	-807	-792	AAAGTAAACAATACTA	8.7	2.1e-05	1
GRIN2B	R	3892	3907	ATCACCAACAAACGAA	7.7	7.1e-05	3
GRIN2B	R	5942	5957	TTCATAAACACACCTT	8.3	3.4e-05	2
HYDIN	R	-709	-694	GTACTAAACAAAATGT	7.7	7.1e-05	1
KCNJ1	D	2981	2996	AAAGTCAACAATAGGC	8.1	4.5e-05	4
KCNJ1	D	-124	-109	TCCATAAACAAATCCT	8.1	4.5e-05	3
KCNJ1	D	-446	-431	TAAGTAAACACAGTAG	8.3	3.4e-05	2
KCNJ1	R	-4397	-4382	AGAGTCAACAGACGGT	10.2	2e-06	1
KCNJ1	R	-4492	-4477	CAGATAAACAAAAAGC	7.6	7.8e-05	5
LRTOMT	D	1147	1162	AACGCAAACATAAAGC	8	5e-05	3
LRTOMT	D	5267	5282	TGAGTAAACAAGCTGT	8.6	2.4e-05	2
LRTOMT	D	5148	5163	GGAGTAAACAAAGTTG	10	2.8e-06	1
MTMR7	D	2587	2602	AGTGTATACAAAGTTT	9.1	1.2e-05	1
MTMR7	D	-916	-901	AATGTAAACTAATGGT	7.4	9.7e-05	3
MTMR7	D	-1808	-1793	AGAGTAAACACTCTTT	8.7	2.1e-05	2
PALD1	R	-5190	-5175	TCTGTAAACAAACATT	8.4	3e-05	1
PALD1	R	-5310	-5295	ACAGTAAACAAGTACA	7.9	5.6e-05	2
PALD1	R	5593	5608	GATGTAAACACATTTT	7.5	8.8e-05	3
PKP2	D	-912	-897	ACGATAAATACAAGTT	8.2	4e-05	1
PKP2	D	-2121	-2106	CGTACAAACAGACTAA	7.8	6.3e-05	2
PKP2	R	3668	3683	CTTATCAACAAATCAG	7.6	7.8e-05	3
PPP1R15B	D	-4314	-4299	CCAGTCAACATACTAC	7.7	7.1e-05	2
PPP1R15B	R	-5341	-5326	ACAGTCTACAAAAGTT	7.4	9.7e-05	3
PPP1R15B	R	4526	4541	TTAGTAAACAAAGTAT	10	2.8e-06	1
RABGAP1L	R	4956	4971	CAGGTAAACAATCTCC	7.6	7.8e-05	2
RABGAP1L	R	3929	3944	GAAGTAAACGAAGTAT	7.7	7.1e-05	1
RHO	D	593	608	TCAGTCAACAAACACC	7.6	7.8e-05	1
RSPH3	D	5128	5143	ACTGCAAACAAAGGCT	7.6	7.8e-05	1
SESN1	D	3113	3128	GAAGTAAACAAATATA	8.6	2.4e-05	2
SESN1	D	1159	1174	TAAGTAAACAAGTAGT	9	1.3e-05	1
SESN1	R	5779	5794	GGTATAAACAAAAGAT	8.6	2.4e-05	3
STX19	D	-1467	-1452	AATATAAACAAGCGTA	9.3	8.5e-06	1
STX19	D	5125	5140	ACCGTAAATACATGAG	8.8	1.8e-05	2
STX19	R	4293	4308	CGTGTAAATATAGGGA	7.6	7.8e-05	7
STX19	R	707	722	CTAGTAAACAACAATG	7.8	6.3e-05	5
STX19	R	-1970	-1955	CAAATACACAAACGAT	8.6	2.4e-05	3
STX19	R	5161	5176	TTGGTAAACATATAGT	8.5	2.7e-05	4
STX19	R	-3169	-3154	ATTGTAACCAAAGTAG	7.6	7.8e-05	6
SYCE2	D	-291	-276	CGAATAAATACAGGAC	7.5	8.8e-05	4
SYCE2	R	5859	5874	CAAGTAAACAATCCGC	10.1	2.4e-06	1
SYCE2	R	4155	4170	TGGATAAACAAAATGT	7.9	5.6e-05	3
SYCE2	R	5455	5470	TTAGCAAACAAACGAC	9.1	1.2e-05	2
TBATA	D	-5924	-5909	ATTATCAACAAAGGGA	7.5	8.8e-05	3
TBATA	D	1063	1078	ATAATAAACACAAGCA	7.6	7.8e-05	2
TBATA	R	-3164	-3149	GAAGTAAACACAGAGT	8.1	4.5e-05	1
TBC1D32	D	5482	5497	TATATAAACATTACGA	7.4	9.7e-05	4
TBC1D32	D	-950	-935	AGCGTAAACATCAAAG	8.1	4.5e-05	3
TBC1D32	R	1702	1717	CAAGTAAACACAAACT	8.5	2.7e-05	2
TBC1D32	R	-2674	-2659	TAAGTAAACAAAGTTC	9.5	6.3e-06	1
TBCE	R	2869	2884	GCAGTAAACAAAACAG	7.8	6.3e-05	2
TBCE	R	5635	5650	AGAGTCAACACATTAA	7.9	5.6e-05	1
THSD4	D	3628	3643	ATAATAAACATATGTT	7.4	9.7e-05	4
THSD4	R	4410	4425	TACGTAAACAGGGGAT	7.7	7.1e-05	2
THSD4	R	1160	1175	ATAGTCAACATATTTA	7.6	7.8e-05	3
THSD4	R	-1083	-1068	GCAATAAACATACGTG	7.7	7.1e-05	1
TRAF3IP1	D	5292	5307	CTGGTAAACATACAGA	8.1	4.5e-05	1
TRAF3IP1	D	-2412	-2397	TGAATAAACAAATTAC	8	5e-05	2
WDR27	R	988	1003	TCAGTAAACACAAGAT	8.5	2.7e-05	1
ADH5	D	4210	4225	CGAGTATACATATAGT	8.6	2.4e-05	1
AK7	D	3109	3124	AAAGTCAACACATATT	7.9	5.6e-05	3
AK7	R	4581	4596	TATGTCAACAATCATT	7.9	5.6e-05	4
AK7	R	-2019	-2004	TTGATAAACTAACGCT	8	5e-05	2
AK7	R	-3091	-3076	CGTATAAACACAAAAT	9.3	8.5e-06	1
ANKRD44	R	686	701	CGAGTAAACAGCTCGC	8.2	4e-05	1
APOB	D	2139	2154	AATATAAACATACAGT	7.8	6.3e-05	2
APOB	D	-3764	-3749	CAGGTAAACACATGAA	7.5	8.8e-05	3
APOB	D	-3989	-3974	GATGTAAACATAAGCA	7.9	5.6e-05	1
APOB	R	-4649	-4634	TGGATAAACACACCTC	7.4	9.7e-05	4
ARMC4	D	1102	1117	TATGTAAACACGTAAC	7.7	7.1e-05	2
ARMC4	R	1554	1569	GTAGTCAACATACCAT	8	5e-05	1
ARMC4	R	954	969	TCGGTAATCACATCGT	7.5	8.8e-05	3
BTBD16	D	1435	1450	ACCATAAACAAAGTCA	8.7	2.1e-05	2
BTBD16	R	1424	1439	ATGGTAAACAAATTGT	10	2.8e-06	1
C3	D	211	226	AAAGTCAACAAAACAG	7.5	8.8e-05	2
C3	R	547	562	ATTGTAAACACAACCT	8.8	1.8e-05	1
C4orf22	D	3680	3695	TAAGTACACAAATAGT	8.4	3e-05	1
C6orf183	R	3631	3646	GGGATAAACAATAGAT	7.5	8.8e-05	2
C6orf183	R	1466	1481	TAAGTAAACAATCTAC	8.9	1.5e-05	1
CCDC13	R	3024	3039	TTTGTAAACACACCAA	7.7	7.1e-05	1
CCDC146	D	5715	5730	TACATAAACAAACTCT	8.7	2.1e-05	1
CCDC146	R	5384	5399	CATATAAACACAGTTA	7.9	5.6e-05	2
CRYBB3	R	5033	5048	AGTATCAACATATGAG	8.3	3.4e-05	1
DTHD1	D	4836	4851	GTGATAAACAAAACCT	7.5	8.8e-05	5
DTHD1	D	2740	2755	ATGATAAACAAATAGA	8.7	2.1e-05	1
DTHD1	D	-420	-405	TGTGTAAACATATCCA	7.5	8.8e-05	4
DTHD1	R	-4314	-4299	AAAGTAAACAAACAAA	7.6	7.8e-05	3
DTHD1	R	-3609	-3594	GACGTCAACAAACTCC	8.4	3e-05	2
FBXO16	D	-2809	-2794	GCAGTAAACAATGTTT	7.9	5.6e-05	2
FBXO16	R	-346	-331	CAGGTAAACAGAGGGT	7.6	7.8e-05	3
FBXO16	R	-1454	-1439	TGAATAAACAAAGCCT	8	5e-05	1
IFT27	D	-5800	-5785	GACATAAACAACCGGG	7.6	7.8e-05	2
IFT27	R	3762	3777	AAAGTAAACAAAATAC	8.9	1.5e-05	1
IFT88	R	5537	5552	ACTATAAACAAATATT	8.7	2.1e-05	1
LRRC34	D	-2534	-2519	TGGATAAACAAATTCA	7.6	7.8e-05	2
LRRC34	R	-1337	-1322	TCGGTCTACACATCGT	8.3	3.4e-05	1
NOXRED1	R	-1736	-1721	ACGTTAAACACACCCT	7.5	8.8e-05	1
OGDHL	D	-3441	-3426	TCTATAAACAAAGTTA	8.6	2.4e-05	1
OSBPL3	D	3582	3597	CGAATAAACTAAAATG	8.8	1.8e-05	2
OSBPL3	D	5679	5694	TTAATCAACAAAGCGT	9	1.3e-05	1
OSBPL3	D	-2032	-2017	GTGATAAACAATAGTT	7.6	7.8e-05	3
PLXNC1	D	3234	3249	AGGATAAACACATGCT	7.9	5.6e-05	2
PLXNC1	D	-482	-467	GTCGTAAACAAAACCG	11.8	9.1e-08	1
PPIL6	R	2270	2285	CCTGTAAACAATTCTA	8	5e-05	1
PPP4R4	D	-172	-157	AGAGTAAACACTTGAA	7.5	8.8e-05	2
PPP4R4	D	-380	-365	TATGTAAACATACATA	7.5	8.8e-05	1
PRTFDC1	D	1292	1307	TGTGTAAACAAATAGA	9.3	8.5e-06	1
RNF150	D	-5590	-5575	CGGATAAACAAATTTT	10.3	1.7e-06	1
RNF150	R	-1431	-1416	TTTGTAAACACACCAA	7.7	7.1e-05	3
RNF150	R	-3564	-3549	GAAATAAACAAACTTT	8	5e-05	2
RNF150	R	-3876	-3861	ATAATAAACAGACCTG	7.4	9.7e-05	4
SAXO2	D	854	869	ATAATAAACACAGTTC	7.5	8.8e-05	3
SAXO2	D	692	707	CCTGTAAACACAGTCC	7.5	8.8e-05	2
SAXO2	R	5623	5638	TTAATAAACAAATATT	8	5e-05	1
SLC25A4	R	3573	3588	CGTGTACATAATATCG	7.6	7.8e-05	1
SULT1C2	D	4240	4255	TGGGTAAACAAAATAT	8.5	2.7e-05	2
SULT1C2	R	5510	5525	CGAGTAAACGAAGAGG	9.4	7.3e-06	1
SULT1C2	R	-2352	-2337	TGAATAAACAAATGAA	7.6	7.8e-05	3
TSGA10	R	2997	3012	ATACTAAACAAATGTG	8.8	1.8e-05	1
TTC12	R	4376	4391	TCGGTAAACACAAATT	9.7	4.6e-06	1
VWA3A	R	683	698	TACATAAACATACTAG	7.7	7.1e-05	1
ZBBX	D	2397	2412	TATATAAACAAAGATG	8.2	4e-05	3
ZBBX	R	2941	2956	ATAATAAACAATATTA	7.6	7.8e-05	4
ZBBX	R	2778	2793	ATATTAAACAAAAGGT	7.4	9.7e-05	5
ZBBX	R	-658	-643	ACAGTAAACACATGTC	9	1.3e-05	1
ZBBX	R	-1291	-1276	ACTGTAAACAAGCATT	8.3	3.4e-05	2
ZC2HC1C	D	1407	1422	AGGATATACAAAGATG	7.9	5.6e-05	2
ZC2HC1C	D	68	83	TCAGTCAACAAGCGCA	8.3	3.4e-05	1
ADD3	D	4644	4659	AGAATAAACAAATATT	8.5	2.7e-05	2
ADD3	D	142	157	AAGGTCAACAAATGAC	7.8	6.3e-05	3
ADD3	R	2852	2867	GTAGCAAACAAATCTG	7.5	8.8e-05	4
ADD3	R	2547	2562	CATGTAAACAAATCAA	8.8	1.8e-05	1
ANXA2	D	5398	5413	ACTCGAAACAAACGCG	8.2	4e-05	1
APOLD1	D	4924	4939	TTTGTAAACAATCAAA	7.7	7.1e-05	3
APOLD1	D	3478	3493	ACAATAAACATAGAAT	7.9	5.6e-05	2
APOLD1	R	5757	5772	ATAGTCTACAATTGAG	7.4	9.7e-05	4
APOLD1	R	475	490	AACGTACACACGCTTT	7.9	5.6e-05	1
ARF4	D	3293	3308	AGTATCAACGTACGAG	7.9	5.6e-05	1
ARF4	R	2690	2705	CTCATAAACAATTGAT	7.7	7.1e-05	2
BARHL2	R	-4445	-4430	AAGATAAACAAATGAG	8.3	3.4e-05	2
BARHL2	R	-5223	-5208	ACTATACACAAAAGTG	7.5	8.8e-05	5
BARHL2	R	-5325	-5310	TCGATAAACATTATTG	8	5e-05	3
BARHL2	R	4131	4146	ACCGTAAACAAAGGGA	11.3	2.6e-07	1
BARHL2	R	1527	1542	ATAATAAACAATGTGT	7.8	6.3e-05	4
C18orf21	D	-5415	-5400	CAGGTAAACAATGAGT	8.1	4.5e-05	2
C18orf21	R	4555	4570	TTTGTAAACATAGGTC	8.2	4e-05	1
C1orf158	D	4941	4956	GCTGTAAACACATTAA	7.5	8.8e-05	5
C1orf158	D	3577	3592	CAGATAAACAAAAGCT	8	5e-05	2
C1orf158	D	3234	3249	AAGATATACAAATTAG	7.4	9.7e-05	6
C1orf158	D	2515	2530	AGAATAAACACAAGCA	7.7	7.1e-05	4
C1orf158	D	-2149	-2134	GTAGTCCACAAACACG	8.2	4e-05	1
C1orf158	D	-2183	-2168	TGAGTAAATACATACG	7.8	6.3e-05	3
CCDC83	D	4764	4779	AGAGTAAACAGACAAC	8.3	3.4e-05	1
CCDC83	D	2515	2530	AATGTCAACAACTCCG	7.6	7.8e-05	2
CES1	D	-4353	-4338	GGTGTAAACATAATAC	8.1	4.5e-05	1
CES1	R	-4531	-4516	GGCGCAAACAACCGGA	8	5e-05	2
CES1	R	-4842	-4827	CCCATAAACAATACCT	7.6	7.8e-05	3
CFAP161	D	2111	2126	AAAGTAAACAAAAGTA	9.5	6.3e-06	1
CFAP161	R	2938	2953	CAAGTAAACACTTAGA	7.6	7.8e-05	4
CFAP161	R	1562	1577	TAAGTAAACATAATAA	7.6	7.8e-05	3
CFAP161	R	1086	1101	AGCGTCAACAACATGT	8.9	1.5e-05	2
CFAP65	R	-4150	-4135	AGTGTAATCAAAATAC	7.7	7.1e-05	2
CFAP65	R	-5707	-5692	TTGATACACAAACGCT	8.2	4e-05	1
CFAP65	R	548	563	GCACTAAACAAACACG	7.7	7.1e-05	3
DRC3	D	4607	4622	TAAGTATACAAACCCC	8.2	4e-05	1
DUPD1	D	351	366	AACCTAAACAAAGTCT	7.4	9.7e-05	3
DUPD1	D	-951	-936	TAAATAAACAAATAGC	7.7	7.1e-05	1
DUPD1	R	-4568	-4553	AAAGTAAACAAACAAA	7.6	7.8e-05	2
DUSP23	D	-5432	-5417	AGCGTAAACAGAAGAA	8.9	1.5e-05	1
DUSP23	D	-1111	-1096	TACATAAACAAATTCA	7.5	8.8e-05	3
DUSP23	R	-4816	-4801	ATGATATACAAATTAT	7.4	9.7e-05	4
DUSP23	R	-2477	-2462	TAAGTAAACAAATGAA	8.7	2.1e-05	2
EFHC2	R	-4674	-4659	CCAATCAACATAATAG	7.4	9.7e-05	2
EFHC2	R	2332	2347	TTGGTAAACAATAAAT	7.4	9.7e-05	3
EFHC2	R	1204	1219	AGTATAAACAAAAGCC	8.8	1.8e-05	1
FAM184A	R	5791	5806	TGGATAAACAAAATGT	7.9	5.6e-05	2
FAM184A	R	-870	-855	ATTGCCAACAAACGAT	9.7	4.6e-06	1
GPAT3	R	3522	3537	AAAGTAAACATATAAT	8.3	3.4e-05	1
GPAT3	R	1244	1259	TTAGTACACAAAAGGA	7.5	8.8e-05	2
GYG1	D	4780	4795	CAAATAAACACAGTTT	7.6	7.8e-05	1
GYG1	R	-2751	-2736	CTAGTCAACTAACTTA	7.4	9.7e-05	2
IQCA1	D	3202	3217	TGGATAAACAAAATGT	7.9	5.6e-05	1
IQCA1	R	-2716	-2701	ATAGTAACCATACGAA	7.8	6.3e-05	2
KNDC1	R	-3011	-2996	TTCGTAAACACATTCT	9.4	7.3e-06	1
LRGUK	D	612	627	CGAGTTAACACAGCGT	7.5	8.8e-05	2
LRGUK	R	1250	1265	AACATAAACAAAATAG	8.4	3e-05	1
NELL2	D	-5333	-5318	ACAATAAACAGACAAT	7.8	6.3e-05	2
NELL2	R	-5002	-4987	TATATCAACAAAGTGG	8.4	3e-05	1
NIPSNAP1	D	4902	4917	ACAATAAACAAAGCAC	8	5e-05	1
NIPSNAP1	R	-1423	-1408	ATTGTATACAACGTTA	7.7	7.1e-05	2
NLGN3	R	1592	1607	ACAGTCAACACATAGA	8.3	3.4e-05	1
NME5	D	3325	3340	CTTATCAACAAAAGAT	8	5e-05	2
NME5	R	3313	3328	TAAGTAAACAATGCTG	8.2	4e-05	1
ODF3B	D	-374	-359	ATTGTAATCAAATCAT	7.7	7.1e-05	2
ODF3B	R	-983	-968	CGGGTAATCAGAACGG	7.9	5.6e-05	1
PDE9A	R	-1936	-1921	TTCGTCAACAATCTCA	8.4	3e-05	1
PLCXD2	R	-4654	-4639	CAAGTAAACGAAAGAT	8.2	4e-05	2
PLCXD2	R	-5828	-5813	AATGTCAACAAATTTC	8	5e-05	3
PLCXD2	R	-5878	-5863	AGAGTAAACAATTCTT	8.9	1.5e-05	1
PTPRS	D	2513	2528	CAGGCAAACAAAACGT	7.6	7.8e-05	3
PTPRS	R	-2050	-2035	CAGATAAACAAAAAGC	7.6	7.8e-05	2
PTPRS	R	-3286	-3271	GAAGTAAACAAAACAG	7.7	7.1e-05	1
RBM33	D	3875	3890	ATAGTAAACTAGCCGA	7.5	8.8e-05	4
RBM33	D	3496	3511	TCAGTACACAAATCGT	9.6	5.4e-06	1
RBM33	R	1350	1365	CGAGTATACACTAGAC	8.8	1.8e-05	2
RBM33	R	78	93	AACGCAAACACGCGGC	8	5e-05	3
RCAN1	D	3458	3473	TGTGTAAACAGATCAT	7.7	7.1e-05	1
RILPL2	D	3609	3624	AAAGTATACAAACCAA	8.4	3e-05	4
RILPL2	D	3302	3317	CAAGTATACAAACCAA	8.6	2.4e-05	3
RILPL2	D	2990	3005	CAAGTATACAAACCAG	9.2	1e-05	2
RILPL2	R	-1246	-1231	AAAGTAAACAAAAGTA	9.5	6.3e-06	1
RILPL2	R	-3714	-3699	CTCGTAAATAAATTGT	8.3	3.4e-05	5
RNF125	D	852	867	AAAATAAACAAGCGGG	8.4	3e-05	2
RNF125	R	4782	4797	AAAATAAACAAATAAG	7.8	6.3e-05	3
RNF125	R	1617	1632	ACAGTAAACAGAGAGC	7.4	9.7e-05	5
RNF125	R	-476	-461	ATCGTCAACAAGCAAA	8.8	1.8e-05	1
RNF125	R	-1481	-1466	TCCATAAACAAATGAA	7.4	9.7e-05	4
S100A10	D	4415	4430	CAAGTAAACAATTAAA	7.6	7.8e-05	2
S100A10	R	933	948	AACGCAAACATAAAGG	8.5	2.7e-05	1
SPAG17	D	305	320	TTGATAAACGAACGGA	7.6	7.8e-05	3
SPAG17	D	-3063	-3048	AATGCCAACAAACTTT	8.1	4.5e-05	2
SPAG17	R	5575	5590	ACAATCAACAAAGTGA	8.7	2.1e-05	1
STK33	D	3876	3891	TTAGTAAACAATATTG	9	1.3e-05	1
STK33	D	-2588	-2573	GCAATAAACAAAGAGG	8.2	4e-05	4
STK33	R	3966	3981	AAAGTAAACATATAAT	8.3	3.4e-05	3
STK33	R	5765	5780	ATCATAAACAAAACTT	8.7	2.1e-05	2
STK33	R	-2648	-2633	TTAGTAAACATTATGG	7.7	7.1e-05	5
SYT2	D	2271	2286	TTCGTAAACATTGACT	8.5	2.7e-05	1
TATDN1	R	4147	4162	ACAGTACACAAAAGGG	8.6	2.4e-05	1
TATDN1	R	1810	1825	AACATAAACACACTTT	8.1	4.5e-05	2
TEKT4	D	4372	4387	CCAATAAACACTCCAA	7.4	9.7e-05	3
TEKT4	R	-5425	-5410	AAGGTAAACACAATTC	8.3	3.4e-05	2
TEKT4	R	-2615	-2600	ATCATCAACACAACCG	8.9	1.5e-05	1
TGM1	R	-936	-921	AAGGTAAACAAAAGCT	9.4	7.3e-06	1
TPPP3	R	5034	5049	AGGATAAACAATGGTG	7.7	7.1e-05	1
ZBTB22	R	4112	4127	CGAACCAACACTCGAT	8.5	2.7e-05	1
ZBTB22	R	3540	3555	CCAGCAAACACACGGG	7.6	7.8e-05	2
C11orf63	D	3328	3343	AACGTAAACTAATTCC	8.1	4.5e-05	2
C11orf63	D	3276	3291	CCTATCAACACGAGTA	7.7	7.1e-05	3
C11orf63	R	-2113	-2098	ATAATCAACACGAGTG	8.1	4.5e-05	1
CASP8	D	-876	-861	TTTGTAAACAAAATGG	8.7	2.1e-05	1
CCDC33	D	2358	2373	AATGTAATCAAACCTA	8.3	3.4e-05	2
CCDC33	R	2235	2250	CTAGTATACAAAGAGC	9	1.3e-05	1
CCDC33	R	-346	-331	ATAATAAACACAAACT	7.7	7.1e-05	3
CD9	D	4674	4689	ATAATAAACAAAATAC	8.1	4.5e-05	2
CD9	D	-2078	-2063	AGTGTAAACAATAATA	8.7	2.1e-05	1
CEP19	D	-5136	-5121	GTGGTAAACAATACAT	7.6	7.8e-05	4
CEP19	D	-970	-955	TATGTAAACACACAAG	8.5	2.7e-05	1
CEP19	D	-2879	-2864	TGAATAAACAAATCCC	7.8	6.3e-05	3
CEP19	R	4651	4666	GTCATAAACAAAATTT	7.9	5.6e-05	2
CP	D	3944	3959	TAAGTATACGAACGGC	7.4	9.7e-05	5
CP	D	3781	3796	TTAGTAAACACAATAG	8.8	1.8e-05	1
CP	R	393	408	CGTGTCAACAGAAATA	7.5	8.8e-05	4
CP	R	-599	-584	TAAGTAAACAAAAATA	8	5e-05	3
CP	R	-753	-738	CAAATAAACAAACCAT	8.4	3e-05	2
CRACR2A	D	1217	1232	AGCATATACAAACATA	8	5e-05	3
CRACR2A	R	-2251	-2236	CCCGTCAACATATCAA	7.9	5.6e-05	4
CRACR2A	R	-3056	-3041	GTTGTAAACACACATT	8.5	2.7e-05	2
CRACR2A	R	-3912	-3897	TAAGTAAACAAAAGAC	8.9	1.5e-05	1
CRIP1	R	1639	1654	CAACTAAACAAAGCGC	7.7	7.1e-05	1
DNAAF1	R	5033	5048	AGTGTAAATACAGCGT	8.6	2.4e-05	1
DNAAF2	D	1919	1934	GGTGTAAACAACGATT	9.4	7.3e-06	1
ELMOD1	R	3021	3036	ACCATAAACACACACT	7.6	7.8e-05	2
ELMOD1	R	2133	2148	GAAATAAACAAATCTT	7.8	6.3e-05	1
FBXO15	D	5036	5051	ACAGTAAACAAAGTGT	11	4.7e-07	1
FBXO15	R	5018	5033	ATAGTCAACACAGTAA	7.6	7.8e-05	3
FBXO15	R	5009	5024	ACAGTAAACAAATTTG	10.2	2e-06	2
FHAD1	D	-4440	-4425	ATCGTAAACACTCATA	10.2	2e-06	1
FHAD1	D	2446	2461	AGTGTCAACAAAACAG	7.9	5.6e-05	3
FHAD1	R	4345	4360	TCAGTCAACAATGACG	8.5	2.7e-05	2
GRID2IP	D	3037	3052	GTTATAAACAATCCAT	7.6	7.8e-05	1
HHIPL1	D	-179	-164	CGGGAAAACACACCGG	7.4	9.7e-05	2
HHIPL1	R	-4861	-4846	CACATAAACAAAATAT	7.5	8.8e-05	1
HSBP1	R	4039	4054	ATTGCCAACACACTAT	7.4	9.7e-05	2
HSBP1	R	2031	2046	CAGGTAAACAATACAG	7.8	6.3e-05	1
HSPB11	D	4489	4504	CTAATAAACAAAAACT	8.5	2.7e-05	1
LRIT1	D	5888	5903	AACGTATACACTCATG	8.3	3.4e-05	1
MNS1	D	-4076	-4061	CATATAAACATAGTTT	7.4	9.7e-05	4
MNS1	D	5783	5798	TGGATAAACAAAATGT	7.9	5.6e-05	3
MNS1	D	46	61	CGCGTAAACACCCGAG	11.1	4e-07	1
MNS1	R	190	205	ACAATAAACAAGTAGT	8.4	3e-05	2
NCS1	D	2358	2373	TGAGTCAACAAAGCTT	8.3	3.4e-05	1
NOTUM	R	-2914	-2899	TGGGTAAACACAATGG	8.2	4e-05	1
PIH1D3	D	4671	4686	AATATCAACAAACTTG	8.9	1.5e-05	1
PIH1D3	R	4726	4741	TCTGTAAACACAAATT	7.6	7.8e-05	2
RSPH4A	D	5759	5774	AGAGTCAACAAGATTA	7.6	7.8e-05	1
RSPH4A	D	-3763	-3748	ATCGAAAACACAATGA	7.5	8.8e-05	2
S100P	R	4027	4042	ATTGCCAACAAACACT	7.7	7.1e-05	2
S100P	R	2891	2906	ATAGCAAACAAATAGT	8.6	2.4e-05	1
SCN2A	D	-3276	-3261	AATGTAAACAAATATT	9.1	1.2e-05	3
SCN2A	R	3793	3808	TTAGTAATCAAACTAG	7.9	5.6e-05	6
SCN2A	R	2606	2621	ACCGACAACAAAAGCT	7.5	8.8e-05	8
SCN2A	R	708	723	GACATAAACAATCTGT	7.6	7.8e-05	7
SCN2A	R	473	488	AAGGTAAACAAATACA	8.7	2.1e-05	4
SCN2A	R	5124	5139	CTAATAAACAAAACGA	9.5	6.3e-06	1
SCN2A	R	-2770	-2755	AGGATAAACAAACTTT	9.3	8.5e-06	2
SCN2A	R	-3681	-3666	TCCATAAACAAAGTCT	8.4	3e-05	5
SEPT8	D	3920	3935	AAGATCAACAAAATTG	7.7	7.1e-05	3
SEPT8	D	3804	3819	AGAGCAAACAAATTCG	9.7	4.6e-06	1
SEPT8	R	-5522	-5507	AGCATAAACATACATA	7.4	9.7e-05	4
SEPT8	R	-1431	-1416	ACTGTCAATAAACGGC	8.1	4.5e-05	2
SLC7A11	D	4246	4261	AAAGTACACAAATATA	7.4	9.7e-05	3
SLC7A11	D	-430	-415	GTTATAAACAATGTAG	7.5	8.8e-05	2
SLC7A11	R	2591	2606	CAAGTCAACACACTTT	8.3	3.4e-05	1
SLC7A11	R	5018	5033	TTTGTCAACAAAATGA	7.4	9.7e-05	4
SPA17	D	3327	3342	CTAATAAACAATGGGT	8.6	2.4e-05	3
SPA17	R	2531	2546	CTAATCAACAATGGCT	7.4	9.7e-05	4
SPA17	R	1662	1677	ACCATAAACAAATGCT	8.9	1.5e-05	2
SPA17	R	5063	5078	AATATAAACAAAGTTG	9.2	1e-05	1
SPAG6	D	-1205	-1190	CGACTAAACACACTTA	8.9	1.5e-05	1
SPAG6	R	-387	-372	CCGATCAACACATGAA	8.2	4e-05	2
SYNCRIP	D	-5018	-5003	ACTGTAAACATTGGTG	7.8	6.3e-05	4
SYNCRIP	D	-1439	-1424	GGTCTAAACAAAGTGT	8.1	4.5e-05	2
SYNCRIP	R	-5092	-5077	TGAATAAACAAACTAA	8.4	3e-05	1
SYNCRIP	R	-5132	-5117	TTAATAAACAAAATAT	7.8	6.3e-05	3
SYNCRIP	R	2944	2959	ACAGTATACAGACTTA	7.8	6.3e-05	5
SYNM	D	3679	3694	ACAATCAACAAAACAT	7.4	9.7e-05	3
SYNM	D	1043	1058	TCGGTCCACAAACTTA	7.7	7.1e-05	2
SYNM	R	3126	3141	AAGGTAAACAAAAATA	8	5e-05	1
TMEM106A	R	5578	5593	AGAGCCAACAAAGATT	8.1	4.5e-05	1
ULK4	D	-3591	-3576	AGAATAAACAAAATAT	8.4	3e-05	2
ULK4	R	5765	5780	AGTATAAACAAATATG	9.6	5.4e-06	1
ULK4	R	3606	3621	CGGGTAAACATTTTAG	8	5e-05	3
WNT6	D	-409	-394	ACAGTCAACAAACCTG	8.8	1.8e-05	1
ZDHHC8	R	-11	4	AGTGTCAACAAGCTGC	7.5	8.8e-05	2
ZDHHC8	R	-787	-772	AAAATAAACAAACCTG	7.5	8.8e-05	1
AGFG2	D	3628	3643	TCAGTCAACACGAACT	7.5	8.8e-05	1
AHSA1	D	379	394	AACGTCAACAACTGGC	7.6	7.8e-05	2
AHSA1	R	1548	1563	ACTGTCAACAAAGACA	7.7	7.1e-05	1
ARL15	D	3841	3856	TTTGTAAACAGTACGT	7.7	7.1e-05	6
ARL15	D	-1331	-1316	CAGGTAAACTTACGGT	7.6	7.8e-05	8
ARL15	D	5910	5925	ACAATAAACAGATCTA	7.7	7.1e-05	7
ARL15	R	-4905	-4890	ATGGTAAATATACGAG	8.3	3.4e-05	2
ARL15	R	4706	4721	ACTATAAACAAATGCA	8.7	2.1e-05	1
ARL15	R	1001	1016	ATGGTAAACACAATAA	8.2	4e-05	4
ARL15	R	940	955	AACGCAAACAAGCAAC	8	5e-05	5
ARL15	R	-491	-476	TCCGTAAACAGGCAAT	8.2	4e-05	3
ARL6IP1	D	2137	2152	GAAATAAACAAACTTA	8.1	4.5e-05	1
ARL6IP1	R	1932	1947	ACGGTCAATATACCTC	7.4	9.7e-05	4
ARL6IP1	R	5522	5537	ATAATCAACAAACAAC	7.6	7.8e-05	3
ARL6IP1	R	5184	5199	AAAATAAACAAAATCT	7.7	7.1e-05	2
C3orf67	R	4437	4452	AAAGTAAACAAGAATT	8.1	4.5e-05	4
C3orf67	R	1848	1863	ATTATAAACAATATGT	8.3	3.4e-05	3
C3orf67	R	1272	1287	ATGGTAAACAGACTGT	8.5	2.7e-05	1
C3orf67	R	1261	1276	ACTGTAAACAAGGAGT	8.4	3e-05	2
C7orf62	D	2794	2809	ATAATAAACAAAAATG	8.2	4e-05	1
C7orf62	D	2391	2406	AAAATAAACAATCTGG	7.5	8.8e-05	3
C7orf62	R	-4869	-4854	GGCGTATACAAGAGTG	7.8	6.3e-05	2
CCDC89	D	4873	4888	CTAGTAAACAAAATAT	9.7	4.6e-06	1
CCDC89	D	4604	4619	AACATCAACAAACAGT	8.2	4e-05	4
CCDC89	D	4303	4318	CCAGTATACAAACTAT	9.6	5.4e-06	2
CCDC89	R	3772	3787	AACGTACACAAACTCC	7.9	5.6e-05	5
CCDC89	R	-199	-184	GTAGTAAACAAATGAA	9	1.3e-05	3
CLEC4M	D	3631	3646	GTCGTAATCAAAACTG	7.8	6.3e-05	2
CLEC4M	R	-3523	-3508	CGGATAAACAATACAA	8.8	1.8e-05	1
CTSB	D	5287	5302	TGTATAAACAATGTTA	7.4	9.7e-05	3
CTSB	R	5410	5425	TAGATAAACACACTGG	7.6	7.8e-05	2
CTSB	R	-1942	-1927	CGAATAAACAAACTGT	11.4	2.1e-07	1
CYP2J2	R	-268	-253	CTGGTAAACAGCGATA	7.6	7.8e-05	3
CYP2J2	R	-1617	-1602	CTAGTAAACACAGTAA	8.6	2.4e-05	1
CYP2J2	R	-2474	-2459	TCAGTAAACAAATGAA	8.3	3.4e-05	2
EEF1A1	D	5107	5122	GCTGTAAACAAAGTTG	9.6	5.4e-06	1
EFCAB1	R	-2343	-2328	TTTGTCAACATACGGG	9	1.3e-05	1
EFHC1	D	2783	2798	TTCGTAAATAAATGGT	8	5e-05	1
ENKUR	D	4377	4392	TATGTAAACACTAGGT	8	5e-05	3
ENKUR	D	-323	-308	AGCGTCAACAATTAGT	9.9	3.3e-06	1
ENKUR	R	1733	1748	AGCATAAATACACCGA	8.4	3e-05	2
FABP2	D	-4814	-4799	AAGATCAACAAAATTG	7.7	7.1e-05	1
FABP2	R	-2342	-2327	CCTATAAACATATGTG	7.4	9.7e-05	2
FBXO36	R	5927	5942	TGAGTAAACAGAGATC	7.7	7.1e-05	1
FEM1C	D	5114	5129	AGGATATACAAAGAGC	7.5	8.8e-05	3
FEM1C	R	2802	2817	CGTATAAATAGATTCG	9	1.3e-05	1
FEM1C	R	1263	1278	CGGATACACAACCACG	7.8	6.3e-05	2
GNPDA1	D	-1590	-1575	AAAATAAACAAAAACT	7.4	9.7e-05	2
GNPDA1	R	615	630	CATGTAAACAACTTAG	7.6	7.8e-05	1
IFT172	R	5155	5170	TCCATAAACAAATTGC	8.2	4e-05	1
ITSN2	D	-5753	-5738	AAAATAAACAAATAAT	7.5	8.8e-05	3
ITSN2	D	5876	5891	ACGGTAAACATTTGTT	8.2	4e-05	2
ITSN2	D	3524	3539	GTAGTAAACATACGTG	9.4	7.3e-06	1
ITSN2	R	2219	2234	ATGGTAAACATATTTT	7.5	8.8e-05	4
LRRIQ3	D	3203	3218	AGTGTAATCATAATCT	7.6	7.8e-05	2
LRRIQ3	R	3008	3023	TGAGTAAATAAATCGA	8.3	3.4e-05	1
MASP1	D	2957	2972	CTCGTATACAAGAAGC	7.6	7.8e-05	2
MASP1	D	-3900	-3885	ACTATAAACAAAAACT	8.7	2.1e-05	1
MEOX2	R	1099	1114	CGAATAAACACGTGTC	8.8	1.8e-05	2
MEOX2	R	5030	5045	ACCATAAACAAAGATT	9.4	7.3e-06	1
MYRIP	D	-4259	-4244	TTAGTCAACAAATAAT	8.4	3e-05	3
MYRIP	D	-548	-533	AATGTAAACAAAAGAG	9.3	8.5e-06	1
MYRIP	D	-2532	-2517	AGAGCAAACAAACTAG	8.4	3e-05	4
MYRIP	R	2043	2058	AAAATCAACAAATCGA	9	1.3e-05	2
MYRIP	R	-2162	-2147	CATGTAATCATTCGCT	7.4	9.7e-05	5
PCSK2	D	-915	-900	GTTATAATCAAACGGA	7.7	7.1e-05	2
PCSK2	D	-1810	-1795	CAAGTACACAAAACTG	7.9	5.6e-05	1
PKHD1L1	D	2999	3014	ATTATAAACAATATAT	7.7	7.1e-05	2
PKHD1L1	D	-425	-410	GGGGTAAACACGCGTG	8.9	1.5e-05	1
PPP1R42	R	2377	2392	AGGATAAACTAACGGA	8.7	2.1e-05	1
PPP1R42	R	1557	1572	CCTGTAAACAGATACT	7.5	8.8e-05	2
SMC1A	R	4786	4801	AACGTAAACAGTGCAG	7.5	8.8e-05	2
SMC1A	R	1801	1816	TTAATAAACATTAACG	8	5e-05	1
SOCS3	D	4785	4800	TAAATAAACAAAGTCG	9.9	3.3e-06	1
SOCS3	D	2275	2290	ACCGAAAACACAGGTT	7.7	7.1e-05	2
SPAG1	R	-3469	-3454	AGTGTAAACCAACGCT	8.5	2.7e-05	1
STK38	D	5753	5768	ACAGTAAACACATAAA	8.3	3.4e-05	1
STK38	R	2474	2489	GTTGTCAACAAAGCTA	7.8	6.3e-05	2
TBC1D19	D	4197	4212	CCTGTCAACAAACAGT	8.7	2.1e-05	1
TBC1D19	D	34	49	TTCGTTAACAAAAGTG	7.6	7.8e-05	4
TBC1D19	R	4172	4187	AGAATAAACAAAAATC	7.9	5.6e-05	2
TBC1D19	R	2593	2608	AAGGTAAACACAAATA	7.8	6.3e-05	3
TMPRSS13	D	-5643	-5628	CGTGTAAACACGGCTG	9.7	4.6e-06	2
TMPRSS13	R	2383	2398	CGTGTAAACAGACTGT	10.2	2e-06	1
TP53BP2	D	-3397	-3382	TGTGTAAACAGACAGT	8.1	4.5e-05	1
TP53BP2	R	-666	-651	AAGGTTAACAAACGTA	8.1	4.5e-05	2
TPGS1	R	1025	1040	AACGCCAACAGATAGT	7.9	5.6e-05	1
TRIM35	D	3022	3037	CACGTCAACAAATTTA	9	1.3e-05	1
TTC23	R	4164	4179	ATAGTCAACAAGCACA	7.5	8.8e-05	1
TTC26	D	3617	3632	TTAGTAAATATATGCG	7.5	8.8e-05	4
TTC26	D	5648	5663	GTCGTTAACAAAGTGA	7.5	8.8e-05	6
TTC26	D	-852	-837	AGTGTAATCAATAGTA	7.6	7.8e-05	3
TTC26	D	-2763	-2748	AAGGTCAACAAAATCC	8.1	4.5e-05	2
TTC26	R	4775	4790	AACGTACACAAGATAC	7.5	8.8e-05	5
TTC26	R	-3404	-3389	ACAATAAACATACGTG	8.5	2.7e-05	1
TTLL7	D	3299	3314	ATAATAAACAATTATT	7.4	9.7e-05	3
TTLL7	D	1709	1724	AGAGTCAACAATTATA	7.9	5.6e-05	1
TTLL7	D	5305	5320	ATAGTACACACAGTAG	7.5	8.8e-05	2
UBXN11	R	4740	4755	CCAATAAACACATTCT	7.5	8.8e-05	1
WDR35	D	1141	1156	AATGTAAACATCGGAT	8.4	3e-05	2
WDR35	R	1301	1316	CCTGTAAACAATCTGC	8.5	2.7e-05	1
ANKMY1	D	3992	4007	AATGTAAATACGCGTA	8.2	4e-05	1
ASPG	R	-4330	-4315	TGTGTAAACACAGTTT	8.4	3e-05	1
C11orf70	D	-3490	-3475	GTTGTAAACAAAGCAA	8.2	4e-05	2
C11orf70	R	2778	2793	ATGATAAACATAATAT	7.4	9.7e-05	6
C11orf70	R	1114	1129	CTAGTAAATAAAGCGG	9	1.3e-05	1
C11orf70	R	744	759	AAAATAAACAAAGGGA	7.6	7.8e-05	5
C11orf70	R	5074	5089	AAGGTAAACACATTTT	7.7	7.1e-05	4
C11orf70	R	-3751	-3736	GTAGTAAACTAATTTG	7.8	6.3e-05	3
C8orf74	D	-4937	-4922	CTTGTAAACAAAAAGT	9.5	6.3e-06	1
C8orf74	D	-4955	-4940	TTTGTAAACAAAATGT	8.6	2.4e-05	2
C8orf74	R	4906	4921	GTAGTAAACACAGGCA	7.9	5.6e-05	3
CABP5	R	-1480	-1465	AAAATAAACACATAGT	7.6	7.8e-05	1
CAPSL	R	5962	5977	GACGTCAACACATTGA	8.3	3.4e-05	1
CDH18	D	4296	4311	ACAATATACAAAGCAT	8.1	4.5e-05	3
CDH18	D	-3296	-3281	TGTGTAAACATAAGGC	8.3	3.4e-05	2
CDH18	R	-4770	-4755	CAGGTAAACATACGGA	9.4	7.3e-06	1
CDH18	R	2996	3011	AATGCAAACAATAGTG	7.4	9.7e-05	6
CDH18	R	562	577	AATATAAACACAGTGT	7.7	7.1e-05	4
CDH18	R	531	546	TAAATCAACATACTTG	7.6	7.8e-05	5
COL11A2	D	3829	3844	ACTGTAAACACTCAAT	8.4	3e-05	1
COL11A2	R	3522	3537	GGAGCAAACAAACTTA	7.5	8.8e-05	3
COL11A2	R	-541	-526	CCGACAAACACAGGAT	7.5	8.8e-05	2
CROCC	R	5916	5931	GTGGTATACACAACGG	7.8	6.3e-05	1
CTNND2	R	1921	1936	AGTGTAATCAAAGGCC	7.7	7.1e-05	1
CTNND2	R	-3151	-3136	TTGATAAACAATTGAG	7.5	8.8e-05	2
DYNC2H1	R	5574	5589	ACTATAAACAAAGTGT	10.2	2e-06	1
DYNC2H1	R	-997	-982	AGGGTACACAAACATA	7.8	6.3e-05	2
ECHDC2	D	4500	4515	ATTATAAACAATGCTG	7.6	7.8e-05	1
FAM221A	R	-4075	-4060	GAAATAAACAAAAGGT	8	5e-05	3
FAM221A	R	-4190	-4175	CTGATAAACAAATTCA	7.8	6.3e-05	5
FAM221A	R	-5090	-5075	ACAATCAACAAATTGA	8.4	3e-05	2
FAM221A	R	2830	2845	TACATAAACAATCTAG	7.9	5.6e-05	4
FAM221A	R	-836	-821	TATGTAAACAAATTGT	9.6	5.4e-06	1
FUT9	D	-677	-662	GCGGTAAACAACCAAG	8.6	2.4e-05	1
FUT9	R	1396	1411	ACGGTAAACATGGTTT	8.1	4.5e-05	2
FUT9	R	-3937	-3922	ACTGTCAACACAAAAG	7.5	8.8e-05	3
IL12B	R	-4470	-4455	TCAGTAAACATACTGT	8.3	3.4e-05	1
IL1RAPL2	D	1662	1677	TTAGTAAACAAGTATT	8	5e-05	1
IPCEF1	R	3928	3943	ATGATAAACATATGGC	7.4	9.7e-05	1
IQUB	D	5812	5827	ATCATAAACAAATTTA	8.8	1.8e-05	1
LRP2BP	R	4640	4655	CGTGTCAACAATCACA	8.8	1.8e-05	2
LRP2BP	R	439	454	TTGATAAACAAAAGCG	9.7	4.6e-06	1
LRRC6	R	-3342	-3327	TGAATAAACAATTGGG	8.1	4.5e-05	1
LRRC9	D	1245	1260	CCCGTAAACATTGTTT	8.2	4e-05	1
MAGI3	R	1364	1379	GCCATAAACATAACGT	8.2	4e-05	1
MCHR1	D	-204	-189	TAAGTAAACAAGATAG	8.4	3e-05	1
MORN5	D	414	429	CCAATAAACAAATAAG	8.7	2.1e-05	1
NPHP4	R	3871	3886	CACATAAACAAAAGTT	8.3	3.4e-05	2
NPHP4	R	5167	5182	TCCGTAAACTAAAATG	8.4	3e-05	1
NPNT	R	4861	4876	AGTATAAACATAAAAG	7.9	5.6e-05	2
NPNT	R	4734	4749	CCAGTAAACAAAAGAA	8.4	3e-05	1
PLSCR1	D	4268	4283	TGGGTAAACAAATTTT	8.9	1.5e-05	1
PLSCR1	D	-520	-505	AAAGTATACAAAGTTA	8.7	2.1e-05	2
RFX2	D	-939	-924	TCCATAAACAGACGTT	8.9	1.5e-05	1
RFX2	D	-2494	-2479	CAAATAAACAAATGAC	7.9	5.6e-05	2
RFX2	R	127	142	TACGCCAACAACATCG	7.9	5.6e-05	3
RFX2	R	-865	-850	AAAGTAAACATATAAA	7.5	8.8e-05	4
S100A13	D	4370	4385	AACATAAACAAGCTTT	7.4	9.7e-05	1
SDR42E2	D	-3721	-3706	AAAGTCAACAAATAAC	8	5e-05	1
SPG20	D	-519	-504	AAAATAAACAAATAAT	7.5	8.8e-05	1
STPG1	D	4440	4455	GTAATAAACATACAAT	7.4	9.7e-05	2
STPG1	D	4424	4439	ATCATAAACAAATAAA	7.9	5.6e-05	1
TCTEX1D1	R	5664	5679	CTAATAAACAAAAGCC	8.3	3.4e-05	3
TCTEX1D1	R	2365	2380	CTAATAAACATTACGA	8.3	3.4e-05	2
TCTEX1D1	R	-2230	-2215	ATCGAAAACAATAGTG	8.6	2.4e-05	1
TCTEX1D1	R	-3948	-3933	AATGCCAACAAATAGG	8	5e-05	4
TMEM244	D	4282	4297	AGAATAAACAAAAGAG	8.7	2.1e-05	1
TMEM244	D	-1490	-1475	TCAATCAACAAAGTGA	8	5e-05	3
TMEM244	D	-3869	-3854	TTTGTCAACACAGCGT	7.8	6.3e-05	5
TMEM244	R	-4272	-4257	CATGTATACACACGAG	7.4	9.7e-05	6
TMEM244	R	1564	1579	ATAGTCAACAACCTAT	8.3	3.4e-05	2
TMEM244	R	-2390	-2375	CAGGTAAACAATAACC	7.9	5.6e-05	4
TMEM63C	D	5558	5573	CCAGTCAACACAAGGC	7.6	7.8e-05	2
TMEM63C	R	1047	1062	CCGGTATACAATTATA	8.1	4.5e-05	1
TMEM63C	R	398	413	AATGCCAACAAAATCT	7.5	8.8e-05	3
TTC21A	D	4392	4407	AGTGTAAACAGGCAAT	7.6	7.8e-05	2
TTC21A	D	3996	4011	ACAATACACAGATACG	7.6	7.8e-05	1
WDR78	D	62	77	CCGGCAAACATTCCGG	7.9	5.6e-05	2
WDR78	R	3995	4010	ACAGTAAACACAGCCT	8.1	4.5e-05	1
WDR78	R	3134	3149	GAAGTAAACACTCATT	7.5	8.8e-05	3
ACTR3	R	2199	2214	CTTGTATACTAATTCG	7.8	6.3e-05	1
ANKRD45	D	-5967	-5952	ATTGTATACAAATAAT	8	5e-05	4
ANKRD45	D	3240	3255	AACGTATACAGACTTT	8.4	3e-05	3
ANKRD45	D	5682	5697	ACCATAAACACAAGCT	8.5	2.7e-05	2
ANKRD45	R	545	560	AGCATAAACAAAGGGC	8.9	1.5e-05	1
ANKRD45	R	-1608	-1593	GCAGTAAACACACTGC	7.8	6.3e-05	5
BBS7	D	4415	4430	ATAGCAAACAAACAAG	7.4	9.7e-05	2
BBS7	R	5863	5878	TACATAAACAAATGTT	8	5e-05	1
C21orf33	R	1246	1261	TACGTAAACAGTAACC	7.6	7.8e-05	1
CCDC42	D	-485	-470	TATGCAAACAAAAACG	8.3	3.4e-05	1
CCDC42	D	-3820	-3805	AGGGTAAACAGACCAA	8.2	4e-05	2
CERKL	D	1488	1503	ACCATAAACACATTTA	7.6	7.8e-05	1
CFAP157	D	2172	2187	CTTGTAAACATAACAA	7.5	8.8e-05	1
CYB5D1	D	3277	3292	AATGTAAACAGAGATG	7.7	7.1e-05	1
DAB1	D	3432	3447	CCAGTAAACAACATGT	8.5	2.7e-05	1
DAB1	D	599	614	CTCGTAAACTCGTCTA	7.5	8.8e-05	3
DAB1	R	4865	4880	TCAATAAACAAAATAT	7.4	9.7e-05	4
DAB1	R	1163	1178	CAGGTCAACAAACATA	8.1	4.5e-05	2
DBH	D	702	717	CCTGTAAACAATGCCT	7.6	7.8e-05	1
DNASE1L3	D	1943	1958	AAAGTAAACAAACAAA	7.6	7.8e-05	1
DYX1C1	D	2754	2769	TCAGTAAACATACGTG	8.7	2.1e-05	1
DYX1C1	D	-98	-83	CCTGTAAACAGACTGC	7.5	8.8e-05	7
DYX1C1	R	2033	2048	ATAATAAACAAAGAGA	8.3	3.4e-05	3
DYX1C1	R	2016	2031	CATATAAACAAAATAT	8	5e-05	4
DYX1C1	R	-1201	-1186	ATAGTACACAAGCATA	7.8	6.3e-05	5
DYX1C1	R	5218	5233	AAGATCAACAAAATTG	7.7	7.1e-05	6
DYX1C1	R	-2211	-2196	AATATAAACAAACATG	8.6	2.4e-05	2
DZANK1	R	4985	5000	ACAGTAAACAACCAAG	8	5e-05	1
DZANK1	R	1860	1875	AATGTACACAAAAGCT	7.7	7.1e-05	2
DZANK1	R	1293	1308	CCAATAAACACAAGCC	7.4	9.7e-05	3
ECT2L	R	-568	-553	TATGTACACAAATAGG	7.7	7.1e-05	1
EPB41L3	D	-5847	-5832	GCAGTAAACAAAACGG	10.2	2e-06	1
EPB41L3	D	3609	3624	TGCGTAAACAGACTAA	9.5	6.3e-06	2
EPB41L3	D	-1885	-1870	ACTGTCAACAGACTCT	7.5	8.8e-05	4
EPB41L3	R	-685	-670	TAAGTAAACAAAAGGA	9	1.3e-05	3
EPB41L3	R	-2800	-2785	AATATAAACACACTGC	7.4	9.7e-05	5
FAM166B	D	2056	2071	TACATAAACAGACGCC	7.4	9.7e-05	1
KCNC1	D	4895	4910	CGTGTACACATAAGGC	7.4	9.7e-05	4
KCNC1	R	4329	4344	GGGGTAAACAAAGGTG	9.6	5.4e-06	1
KCNC1	R	3242	3257	CCCATAAACACAGTTG	8	5e-05	3
KCNC1	R	-2965	-2950	CTCGCAAACACTAACG	8.6	2.4e-05	2
KLHL24	D	3680	3695	ACTGTAAATAATTCGT	8.2	4e-05	3
KLHL24	D	-1208	-1193	AGCGTAAACATTAATG	9.6	5.4e-06	1
KLHL24	R	845	860	GTGGTAAACAAAGGCT	9.2	1e-05	2
KLHL24	R	-1261	-1246	ATCGTATACAATTTCC	7.8	6.3e-05	4
LMX1A	D	-5249	-5234	AGTGTCAACAACCAAT	7.4	9.7e-05	1
LRRC10B	R	3659	3674	AAGGTAAACAAACCCC	8.8	1.8e-05	1
LRRC71	D	2796	2811	CATATAAACACACTGG	8	5e-05	2
LRRC71	D	5309	5324	AACATAAACAAATTTA	8.1	4.5e-05	1
LRRC71	R	-3067	-3052	ATAATCAACATAATTC	7.5	8.8e-05	3
MAATS1	D	-1561	-1546	GATATAAACATAAGAT	7.5	8.8e-05	5
MAATS1	R	-4380	-4365	TCCATAAACACATCCG	8.5	2.7e-05	2
MAATS1	R	3786	3801	ACAATAAACAATGGAT	8.2	4e-05	3
MAATS1	R	3766	3781	AAAATAAACAATCAAG	7.5	8.8e-05	6
MAATS1	R	2741	2756	TACATCAACAAAACGA	8	5e-05	4
MAATS1	R	2180	2195	ACAATACACAAAGACG	8.9	1.5e-05	1
MYCBP	R	3687	3702	AACGTCAACACTTGGG	7.5	8.8e-05	1
NEK8	D	3316	3331	ACAATAAACAAAACAT	7.8	6.3e-05	2
NEK8	R	2460	2475	ACGATAAACACACCCA	8.9	1.5e-05	1
NEK8	R	845	860	CAGGTAAACACGGGAC	7.5	8.8e-05	3
PIH1D2	D	2058	2073	AGTATAATCAAACGCA	8.4	3e-05	1
PTGER4	R	5875	5890	ACAGTAAACAAAAGCA	9	1.3e-05	1
PTGER4	R	-2104	-2089	TGAGTAAACATATTAA	7.7	7.1e-05	2
PTGER4	R	-2132	-2117	TTTATAAACAAAGGCC	7.4	9.7e-05	3
RP11-723O4.6	D	-2778	-2763	ACGGTCCACAAAGACT	7.7	7.1e-05	2
RP11-723O4.6	R	-5505	-5490	CTCATAAACACAAGCT	8	5e-05	1
RP11-723O4.6	R	-1840	-1825	GATGTAAACACAAAGC	7.6	7.8e-05	3
RSPH9	D	2098	2113	TAAATAAACAAACTTT	8.1	4.5e-05	1
SLC16A7	D	-5495	-5480	AGTGTAAACATAACTA	9.1	1.2e-05	1
SLC3A1	R	2514	2529	AAAGTAAACAAGGGAT	7.9	5.6e-05	2
SLC3A1	R	-1729	-1714	AGTATAAACATACGTA	9.2	1e-05	1
SPEF2	D	-4157	-4142	AAGATAAACAAAATTG	8.3	3.4e-05	1
SPEF2	R	5900	5915	AGTACAAACATTCGTG	7.5	8.8e-05	3
SPEF2	R	4443	4458	CAAATCAACAAAGTGT	8	5e-05	2
SSX2IP	R	4432	4447	CAAGTACACAAAAGGG	8.2	4e-05	2
SSX2IP	R	4143	4158	AACATCAACATAAGCG	9.3	8.5e-06	1
SSX2IP	R	5743	5758	CAATTAAACAAACGTG	8.1	4.5e-05	3
SYNE1	D	-4559	-4544	CTTGTCAACAGACTAT	7.9	5.6e-05	2
SYNE1	D	3046	3061	ACAATAAACAAAATTT	8.6	2.4e-05	1
TEKT1	D	5467	5482	TCAATAAACAAATGGA	7.5	8.8e-05	2
TEKT1	R	5817	5832	TTGGTAAACATATATT	7.4	9.7e-05	3
TEKT1	R	12	27	GAGGTAAACAACGCGG	8.3	3.4e-05	1
TMIE	R	2472	2487	TCCGTAAACATGGATT	8.2	4e-05	1
WDR64	D	5565	5580	TTGGTAAACACACCTT	9.2	1e-05	1
A1CF	D	-160	-145	TTTATAAACAAATAAC	9.1	1.5e-05	3
A1CF	D	-522	-507	CTTGTATACAAAGAAG	7.6	7.7e-05	4
A1CF	R	4306	4321	TACATAAACAGAGTTG	7.3	0.0001	8
A1CF	R	3782	3797	TGAATAAACAAACTTG	9.7	6.6e-06	1
A1CF	R	3226	3241	CATACAAACAAACCAT	7.3	0.0001	7
A1CF	R	957	972	ATAGTAAATAAAATTG	9.2	1.3e-05	2
A1CF	R	-455	-440	AAAATACACAAAGCAT	7.3	0.0001	6
A1CF	R	-3209	-3194	AATACAAACAAAAAAA	7.3	0.0001	5
AK9	D	5924	5939	GCAGTAAACATATGTG	9	1.7e-05	1
AMY2B	D	3266	3281	TCTGAAAACAAACGGT	7.8	6.4e-05	4
AMY2B	D	2796	2811	ATAGTATACTAAGTAT	7.3	0.0001	7
AMY2B	D	2762	2777	ATAGTATACTAAGTAT	7.3	0.0001	6
AMY2B	D	2351	2366	AAAGTAAACATACTCT	10.2	2.9e-06	1
AMY2B	D	2114	2129	CTGGTATACAAATAGA	7.7	7e-05	5
AMY2B	D	650	665	TTAATATACAAACAAG	8.2	4.2e-05	3
AMY2B	R	3898	3913	ACGGTATACAAATACC	9.6	7.7e-06	2
ANKAR	D	1827	1842	AACATATACAAAAGAA	7.6	7.7e-05	3
ANKAR	D	-2743	-2728	CCAGTAAACATAAGTA	9.5	8.7e-06	1
ANKAR	R	4408	4423	AAAGCAAACACAAATG	7.4	9.3e-05	4
ANKAR	R	4097	4112	TCAGTAAACAGACAAC	8.1	4.7e-05	2
ARAP1	R	2809	2824	GGTGTAAACACTCGAG	8.5	3e-05	1
AVPR1A	D	3167	3182	TTGATAAACAAAATAG	9	1.7e-05	1
AVPR1A	D	2236	2251	AATATAAACACTTTAT	8.1	4.7e-05	2
C11orf65	D	5894	5909	TAAATAAATAAAAATG	7.6	7.7e-05	7
C11orf65	D	5890	5905	AAAATAAATAAATAAA	7.4	9.3e-05	8
C11orf65	D	2181	2196	TTCATAAACATATAAT	8.4	3.4e-05	2
C11orf65	D	-1248	-1233	AAGATATACATAATGT	7.6	7.7e-05	6
C11orf65	D	-1791	-1776	AAAATATACATAAATT	7.9	5.7e-05	5
C11orf65	D	5139	5154	AAAATATACAAATTAG	8.4	3.4e-05	3
C11orf65	R	2169	2184	TGAATACACAAAATAT	8	5.2e-05	4
C11orf65	R	2114	2129	GAAATAAACAATGAAG	7.3	0.0001	9
C11orf65	R	624	639	TGAATAAACAAATGAT	9.4	1e-05	1
C5orf49	D	4454	4469	ACTGTAAACAATTTCA	8.6	2.7e-05	1
C5orf49	R	5207	5222	TCAGTACACACACTAC	7.6	7.7e-05	2
C6orf58	D	1183	1198	ACTGTAAACACAGTCT	9.6	7.7e-06	1
C6orf58	R	2907	2922	AAAGTCAACAATATAT	8.8	2.2e-05	2
C6orf58	R	2543	2558	ACTGTAAACAGAATGA	8.6	2.7e-05	3
C6orf58	R	1461	1476	TGGGTAAACAAGCATG	7.4	9.3e-05	4
CCDC151	D	5763	5778	AAAACAAACAAACGAA	8.6	2.7e-05	1
CCDC151	D	5629	5644	AAAATAAATAAAATAA	7.7	7e-05	3
CCDC151	R	2656	2671	AATATCAACAAAAGCA	8	5.2e-05	2
CCDC173	D	3057	3072	ATTGTAAATATATTTA	7.4	9.3e-05	3
CCDC173	D	663	678	AAAGTAAATATAAGGT	7.8	6.4e-05	2
CCDC173	R	1437	1452	TTAGTAAACACTCTAC	8.2	4.2e-05	1
CETN2	D	5472	5487	AAAGCAAACATAAGGT	7.4	9.3e-05	3
CETN2	D	5019	5034	ACAATATACATAGGGG	7.3	0.0001	4
CETN2	R	4156	4171	TGAATAAACAAAAAAT	9.4	1e-05	1
CETN2	R	5276	5291	AATATATACAATGTTG	7.4	9.3e-05	2
CPB1	D	4987	5002	AAAACAAACAAACAAA	7.4	9.3e-05	11
CPB1	D	2621	2636	CAAACAAACAAACAAT	7.4	9.3e-05	10
CPB1	D	2609	2624	AAAACAAACAAACAAA	7.4	9.3e-05	9
CPB1	D	2599	2614	AAAACAAACAAAAACA	7.3	0.0001	14
CPB1	D	2432	2447	CACATACACAAAAATT	7.3	0.0001	13
CPB1	D	2418	2433	TGTATATACATATACA	7.5	8.6e-05	7
CPB1	D	2388	2403	TATATATACATACATA	8.5	3e-05	3
CPB1	D	-2878	-2863	CAAGTAAACAAAGGTT	9.7	6.6e-06	1
CPB1	R	-4796	-4781	TAGGTAAACAAAGCAG	8.7	2.4e-05	2
CPB1	R	4364	4379	AAGGTAAACAGACAAT	8.5	3e-05	4
CPB1	R	2412	2427	TGTATATACACATACA	7.4	9.3e-05	8
CPB1	R	2410	2425	TATATACACATACATA	8.1	4.7e-05	5
CPB1	R	5602	5617	GTCGTACACACAATTA	7.9	5.7e-05	6
CPB1	R	-1467	-1452	AAAATAAACAGTACAT	7.3	0.0001	12
DFNB31	D	-2969	-2954	AAAATCAACACATAGG	7.6	7.7e-05	4
DFNB31	R	3019	3034	AGAGTAAACAAACAAG	11	5.7e-07	1
DFNB31	R	5588	5603	GTAATAAACAAAGCTG	8.8	2.2e-05	2
DFNB31	R	-866	-851	AAAATATACATATTTG	7.5	8.6e-05	5
DFNB31	R	-1663	-1648	CCAATAAACATATTTA	8.3	3.7e-05	3
DNAH10	D	4232	4247	TATATATACATATTAT	8	5.2e-05	2
DNAH10	D	2049	2064	TAAATAAACAACAATA	7.5	8.6e-05	4
DNAH10	D	2045	2060	ACCATAAATAAACAAC	7.3	0.0001	5
DNAH10	R	4017	4032	TAGATAAACAGACATG	7.9	5.7e-05	3
DNAH10	R	2400	2415	CTAGTAAACACAGCAG	8.7	2.4e-05	1
DNAH11	D	3452	3467	AAAGTATATAAAATGT	7.3	0.0001	11
DNAH11	D	-1023	-1008	GAAATAAACAATTAAC	7.4	9.3e-05	9
DNAH11	D	-2831	-2816	ATAATAAACATATTAT	10.2	2.9e-06	1
DNAH11	D	-3175	-3160	CACATAAACAAAAGGG	8.8	2.2e-05	3
DNAH11	R	-5485	-5470	AAAACAAACAAACAAA	7.4	9.3e-05	8
DNAH11	R	4724	4739	TTAATAAACAAATGTG	9.7	6.6e-06	2
DNAH11	R	4640	4655	AAAGTAAACAACTTTT	7.7	7e-05	7
DNAH11	R	3893	3908	AATATATACAAAGTAA	8.4	3.4e-05	5
DNAH11	R	3431	3446	AGTATAAATATATAAT	7.9	5.7e-05	6
DNAH11	R	795	810	CACGTAATCAAAATAC	7.4	9.3e-05	10
DNAH11	R	-1772	-1757	TCTGTAAATAAAAACG	8.7	2.4e-05	4
DNAH17	D	-418	-403	ATTGTAAACAGAGATA	8.7	2.4e-05	1
DNAH17	D	-659	-644	ATTGTAAACGAAATTA	7.7	7e-05	3
DNAH17	R	1512	1527	AATGCAAACAAATTTA	7.7	7e-05	4
DNAH17	R	-3004	-2989	ATAATAAACTAAAAGT	8.1	4.7e-05	2
DNAJB13	D	4640	4655	ATAATAAATAAAAATA	8.6	2.7e-05	2
DNAJB13	D	4339	4354	TAAATAAATAAATAAG	7.5	8.6e-05	6
DNAJB13	D	4323	4338	AAAATAAATAAATAAA	7.4	9.3e-05	8
DNAJB13	D	5485	5500	TAAATAAATAAAAATA	7.6	7.7e-05	5
DNAJB13	D	-303	-288	AAAACAAACAAACAAA	7.4	9.3e-05	7
DNAJB13	D	-2459	-2444	ATTATCAACAAAGAGT	8.5	3e-05	3
DNAJB13	R	-5872	-5857	ACAATAAACAAATGAT	10.3	2.4e-06	1
DNAJB13	R	5743	5758	TGAGTAAATAAATGAT	7.9	5.7e-05	4
DRC1	D	3510	3525	CAAGTAAACAAATAAC	9.9	4.8e-06	1
DRC1	D	1085	1100	GACATAAACAAATGGG	8.3	3.7e-05	4
DRC1	D	-2395	-2380	ACAATAAACATTAGCT	7.9	5.7e-05	7
DRC1	D	-2820	-2805	TGTGTATACAAATAAA	8.1	4.7e-05	6
DRC1	D	-3339	-3324	ATTGTAAACATTTTTT	7.4	9.3e-05	8
DRC1	R	2738	2753	TCAGTACACAAAAAAA	7.4	9.3e-05	10
DRC1	R	1531	1546	TTAATAAATAAATGGT	7.4	9.3e-05	9
DRC1	R	1373	1388	AAGGTAAACAATGGAG	8.2	4.2e-05	5
DRC1	R	-528	-513	ATTGTCAACAAAAATA	9	1.7e-05	2
DRC1	R	-2201	-2186	CCCATAAACATATATA	8.4	3.4e-05	3
FANK1	D	3924	3939	TAAGCAAACATATAAT	7.3	0.0001	6
FANK1	D	3505	3520	CCAATAAACATAAACT	8.6	2.7e-05	1
FANK1	D	5659	5674	CATGTATACATATGTA	8	5.2e-05	3
FANK1	R	4098	4113	ACAACAAACAAACAAA	7.6	7.7e-05	4
FANK1	R	2834	2849	AAAGTAAATAAAATTA	8.5	3e-05	2
FANK1	R	2518	2533	TAAATAAATAAATTAG	7.4	9.3e-05	5
GLB1L2	D	4641	4656	ACTGTAAACAAAGCTG	9.9	4.8e-06	1
GLB1L2	D	2601	2616	AGCGTAAACAGTGGTC	7.7	7e-05	6
GLB1L2	R	-5264	-5249	AAAATAAATAAATAAA	7.4	9.3e-05	8
GLB1L2	R	-5268	-5253	TAAATAAATAAATAAG	7.5	8.6e-05	7
GLB1L2	R	-5875	-5860	ACAATCAACAATAACT	7.9	5.7e-05	4
GLB1L2	R	4616	4631	ATTGCAAACAATCGAT	8.2	4.2e-05	3
GLB1L2	R	1276	1291	GGTGTAAACATAGAGT	8.7	2.4e-05	2
GLB1L2	R	-1480	-1465	AAAATATACATAACTG	7.7	7e-05	5
GLB1L2	R	-3430	-3415	ACCATAAACAACATAC	7.4	9.3e-05	9
KIAA0895	R	3521	3536	ATAGTAAACAACCAAC	8.5	3e-05	3
KIAA0895	R	2894	2909	AAAGTATACATATTTC	7.8	6.4e-05	5
KIAA0895	R	2228	2243	CGCATACACACACAGA	7.4	9.3e-05	6
KIAA0895	R	1973	1988	TAAGTAAACTAAAATA	7.8	6.4e-05	4
KIAA0895	R	5539	5554	CTAATAAACATAAACA	8.8	2.2e-05	2
KIAA0895	R	5533	5548	AACATAAACACATAAC	8.8	2.2e-05	1
KIF6	D	-1145	-1130	ACTATAAACACACATG	10.2	2.9e-06	1
KIF6	D	5099	5114	CATATACACATATGTA	7.3	0.0001	9
KIF6	R	592	607	TACATAAACACGCATC	7.6	7.7e-05	6
KIF6	R	5393	5408	AAAATAAATAAAACTT	7.6	7.7e-05	7
KIF6	R	-814	-799	ATAGTCAACATTATTA	7.6	7.7e-05	5
KIF6	R	-2089	-2074	AATATATACAAACTGT	9.4	1e-05	2
KIF6	R	-2601	-2586	TAGATAAACAAACTGA	9.2	1.3e-05	3
KIF6	R	5105	5120	AGAGTATACATATGTG	8.8	2.2e-05	4
KIF6	R	-3062	-3047	ACTGTATATAAACTGT	7.4	9.3e-05	8
LGALSL	R	4985	5000	AGTATAAATAAATAAC	8.1	4.7e-05	2
LGALSL	R	1512	1527	GCAATAAACAAATGAA	8.2	4.2e-05	1
LRP1B	R	3604	3619	AATATAAACTAATAAA	7.3	0.0001	5
LRP1B	R	3591	3606	AAAATAAACAATAAGG	9.1	1.5e-05	2
LRP1B	R	3544	3559	AACATAAACATACGAG	10.5	1.6e-06	1
LRP1B	R	2724	2739	AATGTATACAAAAGCA	8.5	3e-05	3
LRP1B	R	5265	5280	CACATAAACACACACA	8.5	3e-05	4
LTBP2	D	-743	-728	ATAATATACAAAATTA	9.2	1.3e-05	1
LTBP2	D	-1695	-1680	CGAGCAAACAAATCAA	7.7	7e-05	3
LTBP2	D	5035	5050	AATGAAAACAAAATGT	7.4	9.3e-05	4
LTBP2	R	3194	3209	AGAATAAACAAGATGA	8	5.2e-05	2
MORN2	D	3868	3883	ATAATAAATAAATTTT	8.1	4.7e-05	3
MORN2	D	3438	3453	TGAATAAACAAAATAT	10	4e-06	1
MORN2	D	1304	1319	AAAATAAATAAATAAA	7.4	9.3e-05	5
MORN2	R	4032	4047	AGTGTAAACATTCTTA	8.3	3.7e-05	2
MORN2	R	5684	5699	TAAATAAATAAATAAG	7.5	8.6e-05	4
MPEG1	D	-804	-789	TGTGTACACATACACA	7.5	8.6e-05	1
NANOS3	D	-5569	-5554	TAAATAAATAAATATA	8	5.2e-05	3
NANOS3	D	-5581	-5566	AAAATAAATAAATAAA	7.4	9.3e-05	7
NANOS3	D	5646	5661	GATATACACACACATA	7.3	0.0001	10
NANOS3	D	1958	1973	TAAATAAACAGAATGA	7.6	7.7e-05	4
NANOS3	R	4893	4908	TAAGTAAATAAAAATA	8.3	3.7e-05	2
NANOS3	R	-5160	-5145	AAAATAAATAAATAAA	7.4	9.3e-05	8
NANOS3	R	-5164	-5149	TAAATAAATAAATGTG	7.5	8.6e-05	6
NANOS3	R	4481	4496	CGTGTCTACACACGTG	8.7	2.4e-05	1
NANOS3	R	2551	2566	AACATACACACACAGT	7.6	7.7e-05	5
NANOS3	R	5493	5508	AAAACAAACAAACAAA	7.4	9.3e-05	9
PARP6	D	4700	4715	AGAGTAAACATAAGCA	9.6	7.7e-06	1
PDLIM2	R	-2244	-2229	AAAACAAACAAACAAA	7.4	9.3e-05	2
PDLIM2	R	-2355	-2340	AGAATAAACACACACA	9.5	8.7e-06	1
PFKFB2	D	4782	4797	TATGTCAACATAATGC	7.5	8.6e-05	3
PFKFB2	D	1287	1302	AAAACAAACAAACAAA	7.4	9.3e-05	4
PFKFB2	D	360	375	ATAACAAACATAACCG	8.3	3.7e-05	1
PFKFB2	D	-613	-598	AATGTACACAATAATT	8.1	4.7e-05	2
PIAS4	D	2450	2465	TTTATAAACACAGCTC	7.4	9.3e-05	4
PIAS4	D	-913	-898	TAAATAAATAAATAAC	7.3	0.0001	5
PIAS4	D	-917	-902	AAAATAAATAAATAAA	7.4	9.3e-05	3
PIAS4	R	-4186	-4171	AAAACAAACAAACAAA	7.4	9.3e-05	2
PIAS4	R	-1878	-1863	GGAATAAACAAAATGC	8.5	3e-05	1
PTPDC1	D	-4029	-4014	CCAGTAAACACATAAA	8.8	2.2e-05	2
PTPDC1	D	-4151	-4136	AACATAAATAAACTAG	8	5.2e-05	8
PTPDC1	D	-4200	-4185	CCCATAAACAAAATTA	8.6	2.7e-05	4
PTPDC1	D	1188	1203	TATATACACACATACA	7.3	0.0001	16
PTPDC1	D	1186	1201	CATATATACACACATA	8.1	4.7e-05	7
PTPDC1	D	-1819	-1804	CAAGTATACACAAGAC	7.3	0.0001	14
PTPDC1	R	-4781	-4766	TAGGTAAACAAAGCAG	8.7	2.4e-05	3
PTPDC1	R	4744	4759	CATATATACACAATGG	7.4	9.3e-05	13
PTPDC1	R	4231	4246	AAAGTAAACATATTAC	9.8	5.6e-06	1
PTPDC1	R	4047	4062	AATATATACAATTATA	7.9	5.7e-05	10
PTPDC1	R	2061	2076	AAAATAAATAAATAAA	7.4	9.3e-05	12
PTPDC1	R	2057	2072	TAAATAAATAAATAGA	7.4	9.3e-05	11
PTPDC1	R	1894	1909	AAAATAAATAAATAAT	8	5.2e-05	9
PTPDC1	R	5349	5364	AGAATCAACAAAATGA	8.3	3.7e-05	5
PTPDC1	R	-1252	-1237	GGAATCAACAAACAAG	7.3	0.0001	15
PTPDC1	R	-1807	-1792	TTAATAAACAATGTCT	8.2	4.2e-05	6
RBM11	D	5888	5903	ACTGAAAACAAATATG	7.6	7.7e-05	10
RBM11	D	4789	4804	ACTGTAAACAATCTAT	10.1	3.5e-06	1
RBM11	D	4343	4358	AAAGCAAACAAATACT	8.3	3.7e-05	7
RBM11	D	-677	-662	ACCATATACAAAGTAT	8.3	3.7e-05	6
RBM11	D	-2077	-2062	TATATATACATATATT	8.3	3.7e-05	5
RBM11	D	-3163	-3148	TATATAAATATATATA	7.7	7e-05	8
RBM11	D	-3742	-3727	AATGTAAACATTAACT	8.6	2.7e-05	3
RBM11	R	4644	4659	CAAATAAACAAGTGTT	7.3	0.0001	13
RBM11	R	2952	2967	AGAATAAATAAATTTA	7.7	7e-05	9
RBM11	R	930	945	ATCGTAAACATTGTAA	8.8	2.2e-05	2
RBM11	R	-2621	-2606	AGAGTAAATATATTTC	7.3	0.0001	12
RBM11	R	-3027	-3012	ATTATAAATAAATATT	8.5	3e-05	4
RBM11	R	-3604	-3589	GTGATAAACAATGATT	7.4	9.3e-05	11
RDH8	D	3642	3657	CGTGTACACAAGTGTG	7.3	0.0001	9
RDH8	D	2217	2232	TAAATATACAAAAATT	8.2	4.2e-05	2
RDH8	D	2209	2224	TAAATAAATAAATATA	8	5.2e-05	4
RDH8	D	-26	-11	AAAACAAACAAACAAA	7.4	9.3e-05	7
RDH8	R	2902	2917	AAAATAAATAAATAAA	7.4	9.3e-05	8
RDH8	R	2874	2889	TAAATAAATAAATAAG	7.5	8.6e-05	5
RDH8	R	2806	2821	TATATAAACATAAAAC	8.9	1.9e-05	1
RDH8	R	1293	1308	AAAATAAATAAATAAT	8	5.2e-05	3
RDH8	R	-2211	-2196	AAAATATACATATTTT	7.4	9.3e-05	6
RERG	D	3353	3368	ACAATAAACACACGTG	11.3	2.9e-07	1
RERG	D	1283	1298	AATATAAATATACAGG	7.7	7e-05	5
RERG	D	1013	1028	TTTGTATACAAATACA	8	5.2e-05	4
RERG	R	4971	4986	AAAATAAATATATATA	7.6	7.7e-05	6
RERG	R	4674	4689	TAAATAAACAATCTTT	8.6	2.7e-05	2
RERG	R	2415	2430	ACCATAAATATACTAT	7.5	8.6e-05	7
RERG	R	1009	1024	TTTGTATACAAAAGAT	8	5.2e-05	3
RSPH1	R	2275	2290	AAAGTAAATAAATAAA	8.1	4.7e-05	1
RSPH1	R	2271	2286	TAAATAAATAAAAAAT	7.4	9.3e-05	6
RSPH1	R	2177	2192	ATAGTAAATAATAAAA	7.7	7e-05	3
RSPH1	R	2101	2116	TAAATATACATAATAA	7.4	9.3e-05	5
RSPH1	R	5400	5415	GTGATAAACATATCAT	7.7	7e-05	4
RSPH1	R	5259	5274	ACAGTAAACATGAGTA	8.1	4.7e-05	2
SLC43A3	D	-2602	-2587	TACATATACAAATTTA	7.6	7.7e-05	3
SLC43A3	R	5580	5595	CATGCAAACAAATGGT	7.3	0.0001	4
SLC43A3	R	-2669	-2654	CACATAAACAAACAAA	8.9	1.9e-05	1
SLC43A3	R	-2673	-2658	TAAACAAACAAACATA	7.9	5.7e-05	2
SPEF1	R	625	640	CATGTCAACACATATG	8	5.2e-05	1
SPINK1	D	4002	4017	AAAGTACACACAAAAT	7.9	5.7e-05	7
SPINK1	D	-726	-711	ACAGTAAACAAACCTG	10.9	7.1e-07	1
SPINK1	D	-3716	-3701	AATGTAAACACATTCA	9.2	1.3e-05	3
SPINK1	R	5738	5753	AGCATAAACATAGAAC	8.2	4.2e-05	5
SPINK1	R	841	856	AATGTAAATACACAAA	7.4	9.3e-05	8
SPINK1	R	837	852	TAAATACACAAAATGC	7.3	0.0001	9
SPINK1	R	-1106	-1091	TCAGTAAATAAAAATA	8	5.2e-05	6
SPINK1	R	5925	5940	AGAATAAACAAGAGTT	8.3	3.7e-05	4
SPINK1	R	-3811	-3796	CAAGTAAACATATTAT	9.6	7.7e-06	2
TBC1D14	D	4438	4453	ATTATAAACTATACCG	7.6	7.7e-05	3
TBC1D14	D	4081	4096	CTAACAAACATACATA	7.3	0.0001	7
TBC1D14	D	2849	2864	CGTATAAATAAAGTTT	8.4	3.4e-05	2
TBC1D14	D	2645	2660	AGTATAAACATTAATA	8.6	2.7e-05	1
TBC1D14	D	-498	-483	GCAGTAAACAAGATAA	7.4	9.3e-05	4
TBC1D14	R	-4347	-4332	AGTGTAATCAAAGTAT	7.3	0.0001	6
TBC1D14	R	-4902	-4887	AATGTACACATATTTC	7.3	0.0001	5
TCERG1L	D	-2928	-2913	GTAATAAACAATCGGG	9.5	8.7e-06	1
TCERG1L	D	-3951	-3936	CACGTATACACGTTAG	7.6	7.7e-05	2
TEX9	D	3325	3340	GTTATAAACATATCCA	7.5	8.6e-05	5
TEX9	D	3159	3174	ACTGTAAACATTTTAT	8.1	4.7e-05	1
TEX9	D	5109	5124	AAAACAAACAAAAGGT	7.6	7.7e-05	3
TEX9	R	4671	4686	AAAGTAAACACTTCCT	7.6	7.7e-05	2
TEX9	R	2999	3014	AGGATAAATAAAATAG	7.5	8.6e-05	4
TTLL9	R	4340	4355	ACAACAAACAAAGTGA	7.4	9.3e-05	2
TTLL9	R	5303	5318	ATTATAAACACATATA	10.1	3.5e-06	1
ZMYND10	D	-318	-303	ATAATAAATAAACCTA	8.4	3.4e-05	1
ZP1	R	-551	-536	TGAGTAAACAGACCAG	8	5.2e-05	2
ZP1	R	-2982	-2967	GGTATAAACACAACGA	9.2	1.3e-05	1
ZYG11B	D	3059	3074	ATAATAAATACAGTTG	7.4	9.3e-05	6
ZYG11B	D	2939	2954	AACATATACACACAGA	7.5	8.6e-05	4
ZYG11B	R	-4224	-4209	AAAATAAATAAATAAA	7.4	9.3e-05	5
ZYG11B	R	-4228	-4213	TAAATAAATAAATAAG	7.5	8.6e-05	3
ZYG11B	R	-5932	-5917	TAAATAAATAAATAAG	7.5	8.6e-05	2
ZYG11B	R	3861	3876	AAAATAAATAAATAAA	7.4	9.3e-05	8
ZYG11B	R	3857	3872	TAAATAAATAAATACA	7.4	9.3e-05	7
ZYG11B	R	3762	3777	AGTGTCAACACAGTCA	7.6	7.7e-05	1
ZYG11B	R	5336	5351	AAAATAAATAAATAAA	7.4	9.3e-05	9
AC002365.1	D	4864	4879	GTGATAAACAAAACCT	7.5	8.8e-05	5
AC002365.1	D	2768	2783	ATGATAAACAAATAGA	8.7	2.1e-05	1
AC002365.1	D	-392	-377	TGTGTAAACATATCCA	7.5	8.8e-05	4
AC002365.1	R	-4286	-4271	AAAGTAAACAAACAAA	7.6	7.8e-05	3
AC002365.1	R	-3581	-3566	GACGTCAACAAACTCC	8.4	3e-05	2
C16orf80	D	4944	4959	TTACTAAACAATCTAT	7.7	7.1e-05	6
C16orf80	D	-4656	-4641	AAGATAAACACAAAGG	7.4	9.7e-05	8
C16orf80	D	-1193	-1178	ATTGTAAACAAAATCA	9.3	8.5e-06	1
C16orf80	R	4906	4921	CAAGTAAACAATAGAG	9.2	1e-05	2
C16orf80	R	3101	3116	TCATTAAACAAAATCG	8	5e-05	4
C16orf80	R	1476	1491	TCAATAAACAAATCCT	8	5e-05	3
C16orf80	R	5205	5220	CTGATACACAAAGTGG	7.4	9.7e-05	9
C16orf80	R	5176	5191	CATATAAACACATAAT	8	5e-05	5
C16orf80	R	-3403	-3388	TAAGTAAACACTTATC	7.6	7.8e-05	7
C1orf173	D	-3825	-3810	CTTGTCAACAAATAGA	8.3	3.4e-05	2
C1orf173	R	-4918	-4903	CAAGTAAACAAATAAC	9.4	7.3e-06	1
C1orf173	R	-3620	-3605	ACAATAAACACTATGG	7.9	5.6e-05	3
C1orf192	R	-5840	-5825	ACGGTATACAAAAGCT	9.9	3.3e-06	1
C2orf62	D	-2910	-2895	AAAGTAAACATATAAA	7.5	8.8e-05	2
C2orf62	R	568	583	AATGTCAACAAACAGG	8.9	1.5e-05	1
CCDC11	D	2464	2479	ATAGTCAACATAAAAT	7.7	7.1e-05	2
CCDC11	D	20	35	CATGTAAACATTCTAT	7.4	9.7e-05	3
CCDC11	D	-3916	-3901	ACAGTAAACAAAACAG	8.6	2.4e-05	1
CCDC147	D	4395	4410	ATCATAAACAGAGTAT	8.3	3.4e-05	1
CCDC147	D	-376	-361	GATATAAACAAATTTT	8.1	4.5e-05	2
CCDC147	R	-3232	-3217	ATTTTAAACAAACGTT	8	5e-05	3
CCDC19	D	3949	3964	GCTGTAAACAAATGTG	9.1	1.2e-05	2
CCDC19	D	504	519	CGGGTCAACAAAGAAC	8.8	1.8e-05	4
CCDC19	D	-3639	-3624	TGTGTAAACATACTAG	9	1.3e-05	3
CCDC19	R	38	53	CGCGTCAACACTAGGG	9.5	6.3e-06	1
Dnah7c	D	458	473	ATAGTAAACAATAGCT	9.5	6.3e-06	1
Dnah7c	D	-64	-49	TGTATAAACATAAGGT	8.3	3.4e-05	5
Dnah7c	D	-1505	-1490	ATAGCCAACAAACCAA	7.6	7.8e-05	6
Dnah7c	R	-4068	-4053	ACAGTAAACAAAAAAG	9.3	8.5e-06	2
Dnah7c	R	3284	3299	TATGTAAACAAATCAA	8.5	2.7e-05	4
Dnah7c	R	3206	3221	AGTGTAAACATAGTTT	8.9	1.5e-05	3
Dnah7c	R	604	619	AAAATAAACAAATATA	7.4	9.7e-05	7
NME9	D	-5139	-5124	GCTGTAAACAAACCTT	9.1	1.2e-05	2
NME9	D	891	906	CGAATCAACATAACTC	9.2	1e-05	1
NME9	D	777	792	TACGCAAACAAAATTA	7.7	7.1e-05	3
PCDP1	D	-4230	-4215	TTGATAAACAAATATT	7.7	7.1e-05	2
PCDP1	R	-1755	-1740	CAAGTAAACAAAGACA	9.2	1e-05	1
Plk1s1	D	3817	3832	ACAATAAACAAAATGA	8.4	3e-05	1
Plk1s1	R	637	652	AGGATAAACACAATTA	8.1	4.5e-05	3
Plk1s1	R	-1330	-1315	CGAACAAACAAACCTT	8.1	4.5e-05	2
TECTA	D	736	751	ATTGTAAACTAACACG	7.6	7.8e-05	6
TECTA	D	-999	-984	AGAATAAACAATGTGG	7.7	7.1e-05	5
TECTA	D	-1876	-1861	AAGGTATACAAAACCT	8	5e-05	2
TECTA	D	-2813	-2798	TAAGTCAACAAACTCT	9.7	4.6e-06	1
TECTA	R	-4769	-4754	ATGGTAAACATTAGTG	7.9	5.6e-05	3
TECTA	R	2430	2445	ACAATAAACATAGCTA	7.9	5.6e-05	4
TNNT1	R	-1320	-1305	ATTATAAACAAGACCT	7.8	6.3e-05	1
TTC18	D	-4031	-4016	ATTGTACACAAAAGTG	8.3	3.4e-05	4
TTC18	D	2979	2994	TGCATAAACAAATTGT	8.7	2.1e-05	3
TTC18	D	-3160	-3145	ATAATATACAAACGTC	9.6	5.4e-06	1
TTC18	R	4471	4486	ACTGTAAACAATTGGA	8.9	1.5e-05	2
TTC40	D	4905	4920	AGGATCAACAAAATTG	8.1	4.5e-05	2
TTC40	D	2286	2301	TAGGTAAACAAAGCAG	8.5	2.7e-05	1
TTC40	R	5909	5924	TAGATAAACAATCATG	7.5	8.8e-05	3
WDR65	D	-3501	-3486	ATGATCAACACACAGT	7.5	8.8e-05	2
WDR65	D	-3512	-3497	ACGGTAAATACATGAT	8.5	2.7e-05	1
WDR96	D	1075	1090	ACAGTATACAAATAGC	8.8	1.8e-05	2
WDR96	R	-4788	-4773	ACTGTAAACGAACGTT	9.8	3.9e-06	1
WDR96	R	5715	5730	ATGCTAAACAAAGGGT	7.7	7.1e-05	3
ACTN2	R	5219	5234	AAGGTAAACACTTATT	7.5	8.8e-05	1
ANGPTL5	R	208	223	CAAGTCAACAATTTGT	7.7	7.1e-05	1
C11orf1	R	4780	4795	ACAGTCAACACTAAGG	7.7	7.1e-05	2
C11orf1	R	2561	2576	GATGTCAACAAACCTG	7.8	6.3e-05	1
C11orf1	R	1689	1704	ATACTAAACAAGGGGT	7.5	8.8e-05	3
CAPN6	R	-4272	-4257	CTTGTCAACAAAAGGG	8.9	1.5e-05	1
CAPN8	D	2688	2703	TGAGTAAATAAATGCG	8.5	2.7e-05	1
CAPN8	R	-4067	-4052	TGGATAAACAAAATGT	7.9	5.6e-05	3
CAPN8	R	3782	3797	TGAATAAACAAAATGT	8.2	4e-05	2
CCDC103	D	4111	4126	GTAATCAACAAATGAT	7.4	9.7e-05	2
CCDC103	D	4040	4055	ATGGTAAACAAACACT	9.4	7.3e-06	1
CCDC113	D	3973	3988	CTAGTAAACTAATACC	7.4	9.7e-05	3
CCDC113	D	-83	-68	CAGATAAACAAAATGG	8	5e-05	2
CCDC113	D	-1755	-1740	ATTATAAACAAATAAG	8.8	1.8e-05	1
CCDC181	D	4927	4942	GATGTCAACATAAGGG	7.8	6.3e-05	3
CCDC181	R	1543	1558	ACCATAAACACATAAT	8.4	3e-05	2
CCDC181	R	-310	-295	AACGTAAACACACATT	10.5	1.2e-06	1
CCNA1	D	-5482	-5467	ACAATCAACAAAGTGA	8.7	2.1e-05	1
CCNA1	D	745	760	CGATTCAACAGACGCG	8.6	2.4e-05	3
CCNA1	D	5341	5356	TGCGTAAATATAGCTC	7.4	9.7e-05	5
CCNA1	D	5300	5315	ATTATAAACAAAATGT	8.7	2.1e-05	2
CCNA1	R	4994	5009	TTAATAAACAAATATT	8	5e-05	4
CEP44	R	4944	4959	AGAATAAACAAATTTG	9.2	1e-05	1
CEP44	R	4093	4108	CTTATAAACATATTGT	7.8	6.3e-05	3
CEP44	R	38	53	ATCGTAAACAACAGAA	8.7	2.1e-05	2
CSPP1	R	4836	4851	CCAATAAACAAACAGA	8.2	4e-05	1
CXorf58	D	2316	2331	TTAGTACACAAAGAAT	7.7	7.1e-05	2
CXorf58	D	612	627	AGAGTAAACAAGCACT	8.6	2.4e-05	1
DNAH2	R	5407	5422	TGGATAAACAAAAGGT	8.5	2.7e-05	1
DNAH5	D	3060	3075	CAAGTCAACAAATTTC	8	5e-05	5
DNAH5	D	2368	2383	ATAATAAACACACGTT	10.1	2.4e-06	1
DNAH5	D	2330	2345	ACCATAAACAAAGTCA	8.7	2.1e-05	2
DNAH5	D	-166	-151	TGTATAAACAATATTA	7.4	9.7e-05	6
DNAH5	R	-5092	-5077	AGAGTAAACACTAAGA	8.2	4e-05	3
DNAH5	R	-3259	-3244	CTTGTAAACAATGATA	8.2	4e-05	4
DNAH6	D	4076	4091	GTAGTACACAATAGTT	7.7	7.1e-05	3
DNAH6	D	2321	2336	AAAATAAACAAATATA	7.4	9.7e-05	4
DNAH6	R	-5217	-5202	TACGTAAACAAAGCAG	10.2	2e-06	1
DNAH6	R	-2851	-2836	AGAATAAACAAGACTT	7.9	5.6e-05	2
DNAH7	R	3669	3684	ATCGTAAACAATCTTG	11.1	4e-07	1
DNAH7	R	2381	2396	CATATAAACACAAATT	7.7	7.1e-05	3
DNAH7	R	-2110	-2095	TGCATAAACAAAATGT	8.2	4e-05	2
DNALI1	D	4357	4372	GCTGTAAACAAACCAG	8.9	1.5e-05	1
DYDC2	D	5479	5494	CCGGTCAACATAATAT	8.3	3.4e-05	1
DYDC2	D	5070	5085	CAAATAAACAAAAAAG	7.7	7.1e-05	2
ECEL1	R	4009	4024	ATAGTCCACATAAGCT	7.5	8.8e-05	1
EFCAB6	D	4836	4851	CAAATAAACAAATATA	7.9	5.6e-05	3
EFCAB6	D	421	436	ACGATAAACAACGCTG	9.7	4.6e-06	1
EFCAB6	R	1951	1966	AAAGTAAACAAAATAG	9.5	6.3e-06	2
FKBP5	R	4945	4960	AAGATAAACAAAGAAG	8	5e-05	4
FKBP5	R	1633	1648	TTAGTAAACAGATCGC	8.7	2.1e-05	1
FKBP5	R	1336	1351	ACGGTAAACGTGCGAT	8.2	4e-05	3
FKBP5	R	5013	5028	AAAGTAAACACCGATA	8.4	3e-05	2
GBP6	D	-5715	-5700	TATGTAAACATAGCTG	8.1	4.5e-05	2
GBP6	R	1868	1883	AATGTAAACATAATAT	8.2	4e-05	1
GBP6	R	1521	1536	AAAATATACAAACTAT	7.5	8.8e-05	3
IFT80	D	4619	4634	AAAGTAAACAAAGTAT	10	2.8e-06	1
IFT80	D	5366	5381	AGCGTACACATACACT	7.4	9.7e-05	3
IFT80	R	1130	1145	AATGTATACAAACACT	8.5	2.7e-05	2
KATNAL2	D	4185	4200	CTGATAAACACATAAC	7.4	9.7e-05	1
KCNIP1	R	2462	2477	TGTGTAAACACTTGGT	7.5	8.8e-05	2
KCNIP1	R	-2643	-2628	ATAGTCAACAAATGGG	9.4	7.3e-06	1
KIFAP3	D	1722	1737	AAAGTAAATAAGCGGT	8	5e-05	2
KIFAP3	D	897	912	GGTATAAACAAATAAT	8.3	3.4e-05	1
KIFAP3	R	-4430	-4415	GCAATAAACATACGTG	7.7	7.1e-05	3
KIFAP3	R	4002	4017	CAAGTCAACAAAAAAT	7.4	9.7e-05	7
KIFAP3	R	2206	2221	AAAATAAACACAGTTG	7.4	9.7e-05	6
KIFAP3	R	729	744	TATATAAACAAATAAT	7.7	7.1e-05	5
KIFAP3	R	-2027	-2012	AAAATAAACAAAATGT	7.7	7.1e-05	4
LPIN1	R	2029	2044	TCTGTCAACAAGCGTT	8.5	2.7e-05	1
MFAP4	R	5831	5846	TCCGCCAACAGATCCG	7.6	7.8e-05	2
MFAP4	R	3601	3616	GGGATAAACAAATATG	8.2	4e-05	1
NEK3	D	-2353	-2338	ACAGTACACATAAAGG	7.5	8.8e-05	2
NEK3	R	-5370	-5355	ATGATAAACAAAGAAA	7.5	8.8e-05	1
NEK3	R	4373	4388	TAGGTATACAAAAGTG	7.4	9.7e-05	4
NEK3	R	4225	4240	CGAATAAACCAATTAC	7.4	9.7e-05	3
OPN4	R	-2003	-1988	TGAGTCAACACAACGT	9.4	7.3e-06	1
PAQR3	D	-4867	-4852	ATTGTAAACAACTTGT	8.1	4.5e-05	6
PAQR3	D	2326	2341	ATTGTAAACACACATT	9.1	1.2e-05	1
PAQR3	D	2051	2066	CCAGTAAACAAGACAT	8	5e-05	7
PAQR3	D	-322	-307	AGCATAAACTAAACGG	8.5	2.7e-05	4
PAQR3	D	-802	-787	ATTATACACATACGGT	7.7	7.1e-05	8
PAQR3	R	-5287	-5272	TGAGTAAACAGACTAT	8.7	2.1e-05	3
PAQR3	R	-5322	-5307	TGAGTAAACAGACTAT	8.7	2.1e-05	2
PAQR3	R	4150	4165	AAAATAAACAAACTGG	8.4	3e-05	5
PAX8	R	5764	5779	AAAGTAAACACATCCA	7.9	5.6e-05	1
PAX8	R	-1451	-1436	GCTGTAAACAAAAATA	7.5	8.8e-05	2
PYY	D	4643	4658	CATATAAACACAGTTA	7.9	5.6e-05	1
PYY	D	3385	3400	ACAGTACACAAATACA	7.5	8.8e-05	2
ROPN1L	R	2754	2769	TAAATAAACAAAGTGA	8.5	2.7e-05	1
RP3-382I10.7	R	2195	2210	ACGGCAAACAAAAATA	7.4	9.7e-05	1
RXRB	D	551	566	TTTGTAAACACGCGTC	8.6	2.4e-05	1
SORBS3	R	4131	4146	ACAGTAAACACAGTTA	9.1	1.2e-05	1
SORBS3	R	1647	1662	TTGGTAAACAATGTAT	7.9	5.6e-05	3
SORBS3	R	321	336	AGAGTAAACAACACTG	7.9	5.6e-05	2
STOM	D	5750	5765	ACAGTAAACACATTTT	8.1	4.5e-05	2
STOM	D	-1712	-1697	ATTATAAACAAATTAT	8.7	2.1e-05	1
STOM	R	3744	3759	ATAATAAACATAATGG	8	5e-05	3
STOM	R	2766	2781	GAAATAAACAATCAGT	7.6	7.8e-05	4
SYBU	D	-3269	-3254	ATTGTCAACAAGTCAT	7.5	8.8e-05	1
TTC6	D	3606	3621	CGCATAAACATACCCA	9.1	1.2e-05	2
TTC6	D	5246	5261	AAAGTAAACAAATGCA	9.1	1.2e-05	3
TTC6	R	770	785	GAAATATACAAACGGT	9.3	8.5e-06	1
TTC6	R	5427	5442	AAAATAAACAAATAGA	7.8	6.3e-05	4
