# Supplementary material for: Identification of Important Effector Proteins in the FOXJ1 Transcriptional Network Associated With Ciliogenesis and Ciliary Function
Source: Front Genet. 2019 Mar 1;10:23. doi: 10.3389/fgene.2019.00023 (PMC6405523; doi:10.3389/fgene.2019.00023)
Supplement: Supplementary file 1 [file Data_Sheet_1.zip › SupplementaryTable3.xlsx]

## Sheet: Legend
Supplementary Table 3: Predicted ciliary associations for FOXJ1 regulatory network genes based on Gene Ontology (GO) analysis. Statistics for predicted ciliary functions of FOXJ1 regulatory network genes based on FGNet (Aibar et al., 2015) functional annotation clustering of FIG mapped to different GO categories are shown here.
1Cluster Enrichment Score: It is the geometric mean (in -log scale) of gene member's EASE score (Fischer exact p-values) in a corresponding annotation cluster
2Cluster: Rank of the cluster or group of genes according to cluster enrichment score
3Category: Enriched gene ontology category
4Terms: Description of enriched gene ontology categories
5P-value: It is the modified fisher exact p-value associated with the enriched GO annotation terms that belong to a gene group or cluster. Fisher exact probability weights significance in favor of GO themes supported by more genes
6Genes: Genes belonging to an enriched cluster or category
7Fold enrichment: Ratio based on the fisher exact probablity of genes mapping to a particular GO category on the gene list as compared to the ratio of genes in that category within the background population.

## Sheet: GeneOntologyEnrichment
GO based ciliary association	Cluster Enrichment Score1	Cluster2	Category3	Terms4	P-value5	Genes6	Fold Enrichment7
Microtubule component or ciliary motility	7.408	1	GOTERM_MF_DIRECT	GO:0003777:microtubule motor activity	8.98622e-10	DNAH11,DNAH10,KIF17,DNAH17,KIF18B,DNAH1,DNAH2,KIF9,DNAH7,DNAH8,DNAH5,DNAH6,DNALI1,KIF6,DYNC2H1,KIF19	8.096
	7.408	1	GOTERM_CC_DIRECT	GO:0005874:microtubule	1.00697e-12	DNAH11,DNAH10,TPPP3,TTLL9,DNAH17,TTLL6,DNAH1,TTLL7,DNAH2,KIF9,DNAH7,DNAH8,SPAG17,DNAH5,TTLL11,DNAH6,TPGS1,DNAI1,KIF6,TEKT1,SYBU,DYNC2H1,TEKT2,TUBA3D,TEKT4,KIF17,TBCE,KIF18B,GAS8,EML5,CSPP1,SPAG6,KIF19,KATNAL2	4.518
	7.408	1	GOTERM_CC_DIRECT	GO:0005858:axonemal dynein complex	3.70463e-08	DNALI1,DNAH17,DNAH1,DNAH2,DNAH7,DNAH8,DNAH6	28.927
	7.408	1	GOTERM_CC_DIRECT	GO:0030286:dynein complex	1.02856e-05	DNAH11,DNAH10,DNAH17,DYNC2H1,DNAH1,DNAH2,DNAH8	13.149
	7.408	1	GOTERM_BP_DIRECT	GO:0060285:cilium-dependent cell motility	1.32282e-09	DNAAF2,DNAH17,DRC1,DNAH1,DNAH2,CCDC39,DNAH7,DNAH8	30.229
	7.408	1	GOTERM_BP_DIRECT	GO:0007018:microtubule-based movement	4.9228e-07	DNAH10,KIF17,DNAH17,KIF18B,DNAH2,KIF9,DNAH8,DNAH5,DNAH6,KIF6,KIFAP3,DYNC2H1,KIF19	6.671
Cilium localised or smoothened signaling pathway	5.662	2	GOTERM_BP_DIRECT	GO:0007224:smoothened signaling pathway	0.00130579	IFT80,HSPB11,BBS7,TTC26,IFT172,IFT27,PTPDC1,IQUB	4.82
	5.662	2	GOTERM_CC_DIRECT	GO:0072372:primary cilium	4.7376e-10	IFT80,KIF17,TTC26,RABGAP1L,SPA17,TRAF3IP1,RILPL2,HSPB11,KIFAP3,IFT172,DYNC2H1,NEK8,WDR35,IFT27,IFT88,IFT140	8.477
	5.662	2	GOTERM_CC_DIRECT	GO:0097542:ciliary tip	7.23568e-08	TRAF3IP1,IFT80,HSPB11,TTC26,KIFAP3,IFT172,DYNC2H1,IFT27,WDR35,IFT88,IFT140	10.331
	5.662	2	GOTERM_BP_DIRECT	GO:0042073:intraciliary transport	0.0060893	TRAF3IP1,HSPB11,TTC26,IFT27	10.3911
	5.662	2	GOTERM_CC_DIRECT	GO:0030992:intraciliary transport particle B	1.78775e-07	TRAF3IP1,IFT80,HSPB11,KIF17,TTC26,IFT172,IFT27,IFT88	17.4
Axonemal dynein complex assembly or epithelial cilium movement involved in L/R assymmetry determination	5.232	3	GOTERM_BP_DIRECT	GO:0070286:axonemal dynein complex assembly	2.37357e-14	CCDC103,CCDC40,DNAAF3,DNAAF2,DNAAF1,DRC1,CCDC151,SPAG1,PIH1D3,CCDC39	41.564
	5.232	3	GOTERM_BP_DIRECT	GO:0036159:inner dynein arm assembly	1.58817e-12	CCDC103,LRRC6,CCDC40,DYX1C1,DNAAF1,ZMYND10,TEKT2,DNAH1,CCDC39,DNAH7	31.973
	5.232	3	GOTERM_BP_DIRECT	GO:0044458:motile cilium assembly	7.67083e-07	LRRC6,CCDC40,DNAAF3,DNAAF1,ZMYND10,CCDC39,RSPH9	19.397
	5.232	3	GOTERM_BP_DIRECT	GO:0003356:regulation of cilium beat frequency	1.60367e-06	DNAH11,CCDC40,DNAAF1,ARMC4,CCDC39	41.564
	5.232	3	GOTERM_BP_DIRECT	GO:0060287:epithelial cilium movement involved in determination of left/right asymmetry	2.11968e-05	CCDC103,LRRC6,CCDC40,DNAAF1,CCDC39	25.978
	5.232	3	GOTERM_BP_DIRECT	GO:0071907:determination of digestive tract left/right asymmetry	0.000260023	CCDC103,CCDC40,DNAAF1,CCDC39	27.71
	5.232	3	GOTERM_BP_DIRECT	GO:0035469:determination of pancreatic left/right asymmetry	0.00547624	CCDC40,DNAAF1,CCDC39	24.9386
	5.232	3	GOTERM_BP_DIRECT	GO:0071910:determination of liver left/right asymmetry	0.00808434	CCDC40,DNAAF1,CCDC39	20.7822
Intraciliary retrograde transport or ciliary protein localization	2.595	4	GOTERM_BP_DIRECT	GO:0061512:protein localization to cilium	0.00076573	ARF4,WDR35,TTC21A,TBC1D32,IFT140	11.546
	2.595	4	GOTERM_BP_DIRECT	GO:0035721:intraciliary retrograde transport	0.00145214	DYNC2H1,WDR35,TTC21A,IFT140	16.626
Nucleoside diphosphate kinase activity	2.061	5	GOTERM_MF_DIRECT	GO:0004550:nucleoside diphosphate kinase activity	0.00128744	NME5,AK7,NME9,AK9,AK8	10.121

## Sheet: References
References
Aibar, S., Fontanillo, C., Droste, C. and De Las Rivas, J. (2015) Functional Gene Networks: R/Bioc package to generate and analyze gene networks derived from functional enrichment and clustering. Bioinformatics;31(10), 1686-1688. doi: 10.1093/bioinformatics/btu864
