# Supplementary material for: Identification of Important Effector Proteins in the FOXJ1 Transcriptional Network Associated With Ciliogenesis and Ciliary Function
Source: Front Genet. 2019 Mar 1;10:23. doi: 10.3389/fgene.2019.00023 (PMC6405523; doi:10.3389/fgene.2019.00023)
Supplement: Supplementary file 1 [file Data_Sheet_1.zip › SupplementaryTable4.xlsx]

## Sheet: Legend
Supplementary Table 4: Important interacting proteins (IIP) in the FIG-sub-network identified based on IIP analysis. Proteins identified as hub, bottleneck, central, local network perturbing or global network perturbing and in turn as IIP with the help of multiple graph theory measures formulated on degree, shortest path and centrality are listed here.
Abbreviations: BP - Bottleneck protein, CP - Central protein, LNPP - Local network perturbing protein, GNPP- Global network perturbing protein
IIP with previously reported ciliary roles
Protein is differentially expressed in study or expressed in organs comprised of ciliated cells

## Sheet: IIP proteins in FIGsubnetwork
IIP Categories	Gene ID	Gene Name (Official Gene Symbol)	Protein/Function	Choksi et al. Expression Study (Upregulated)	PCD Case Study (Differentially Expressed)	Human Protein Atlas Expression Data				Ciliary Role Related Reference Paper
						Brain	Lung	Fallopian tube	Testis
HUB & BP & CP & GNPP	4734	NEDD4	E3 ubiquitin-protein ligase NEDD4			1	1	1	1
	1387	CREBBP	CREB-binding protein			1	1	1	1
	5966	REL	Proto-oncogene c-Rel			1	1	1	1
	5728	PTEN	Phosphatidylinositol 3,4,5-trisphosphate 3-phosphatase and dual-specificity protein phosphatase PTEN			1	1	1	1	Shnitsar et al., 2015
	773	CACNA1A	Voltage-dependent P/Q-type calcium channel subunit alpha-1A			1	0	1	1
HUB & BP & CP & LNPP	7329	UBE2I	SUMO-conjugating enzyme UBC9			1	1	1	1	Malicki & Johnson, 2017
HUB & CP & GNPP	60	ACTB	Actin, cytoplasmic 1			1	1	1	1
	25	ABL1	Tyrosine-protein kinase ABL1			1	1	1	1
HUB & BP & GNPP	988	CDC5L	Cell division cycle 5-like protein			1	1	1	1
HUB & BP & CP	351	APP A4 AD1	Amyloid beta A4 protein			1	1	1	1
	2885	GRB2 ASH	Growth factor receptor-bound protein 2 (Adapter protein GRB2)			1	1	1	1
	7157	TP53 P53	Cellular tumor antigen p53			1	1	1	1
	3320	HSP90AA1 HSP90A HSPC1 HSPCA	Heat shock protein HSP 90-alpha		Yes (Upregulated)	1	1	1	1	Wang et al., 2015
	672	BRCA1 RNF53	Breast cancer type 1 susceptibility protein			1	1	1	1
	1956	EGFR ERBB ERBB1 HER1	Epidermal growth factor receptor			1	1	1	1	Kasahara et al., 2018
	84708	LNX1 LNX PDZRN2 UNQ574/PRO1136	E3 ubiquitin-protein ligase			1	1	1	1
	2099	ESR1 ESR NR3A1	Estrogen receptor (ER) (ER-alpha)			0	1	1	1
	1457	CSNK2A1 CK2A1	Casein kinase II subunit alpha			1	1	1	1
	7341	SUMO1 SMT3C SMT3H3 UBL1 OK/SW-cl.43	Small ubiquitin-related modifier 1 (SUMO-1)			1	1	1	1
	23327	NEDD4L KIAA0439 NEDL3	E3 ubiquitin-protein ligase NEDD4-like			1	1	1	1
	2033	EP300 P300	Histone acetyltransferase p300			1	1	1	1
	7316	UBC	Polyubiquitin-C			1	1	1	1
	6310	ATXN1 ATX1 SCA1	Ataxin-1	Yes		1	1	1	1
	3315	HSPB1 HSP27 HSP28	Heat shock protein beta-1			1	1	1	1
	1499	CTNNB1 CTNNB OK/SW-cl.35 PRO2286	Catenin beta-1 (Beta-catenin)			1	1	1	1	Gerdes et al., 2007; VanHook 2012; Caron et al., 2012
	6733	SRPK2	SRSF protein kinase 2			1	1	1	1
	4193	MDM2	E3 ubiquitin-protein ligase Mdm2			1	1	1	1
	3065	HDAC1 RPD3L1	Histone deacetylase 1 (HD1)			1	1	1	1	Cao et al., 2009
	7186	TRAF2 TRAP3	TNF receptor-associated factor 2			1	1	1	1
	6613	SUMO2 SMT3B SMT3H2	Small ubiquitin-related modifier 2 (SUMO-2)			1	1	1	1
	7337	UBE3A E6AP EPVE6AP HPVE6A	Ubiquitin-protein ligase E3A			1	1	1	1
	207	AKT1 PKB RAC	RAC-alpha serine/threonine-protein kinase			1	1	1	1	Suizu et al., 2016
	5300	PIN1	Peptidyl-prolyl cis-trans isomerase NIMA-interacting 1			1	1	1	1
	1460	CSNK2B CK2N G5A	Casein kinase II subunit beta (CK II beta)			1	1	1	1
	4088	SMAD3 MADH3	Mothers against decapentaplegic homolog 3 (MAD homolog 3)			1	1	1	1	Clement et al., 2013
	4609	MYC BHLHE39	Myc proto-oncogene protein			1	1	1	1	Wu et al., 2013
	9146	HGS HRS	Hepatocyte growth factor-regulated tyrosine kinase substrate			1	1	1	1
	367	AR DHTR NR3C4	Androgen receptor (Dihydrotestosterone receptor)			1	1	1	1
	6714	SRC SRC1	Proto-oncogene tyrosine-protein kinase Src			1	1	1	1	Bershteyn et al., 2010
	8517	IKBKG FIP3 NEMO	NF-kappa-B essential modulator (NEMO) (FIP-3)			1	1	1	1	Danescu et al., 2018
	2534	FYN	Tyrosine-protein kinase Fyn			1	1	1	1
	841	CASP8 MCH5	Caspase-8 (CASP-8)	Yes	Yes (Upregulated)	1	1	1	1
	5879	RAC1 TC25 MIG5	Ras-related C3 botulinum toxin substrate 1			1	1	1	1	Epting et al., 2015
	4223	MEOX2 GAX MOX2	Homeobox protein MOX-2 (Growth arrest-specific homeobox)	Yes		0	1	1	1
	5071	PRKN PARK2	E3 ubiquitin-protein ligase parkin (Parkin)			1	1	1	1
	1915	EEF1A1 EEF1A EF1A LENG7	Elongation factor 1-alpha 1 (EF-1-alpha-1)	Yes		1	1	1	1
	55791	LRIF1 C1orf103 RIF1	Ligand-dependent nuclear receptor-interacting factor 1			1	1	1	1
	3308	HSPA4 APG2	Heat shock 70 kDa protein 4			1	1	1	1
	29979	UBQLN1 DA41 PLIC1	Ubiquilin-1 (Protein linking IAP with cytoskeleton 1)			1	1	1	1
	4790	NFKB1	Nuclear factor NF-kappa-B p105 subunit (DNA-binding factor KBF1)			1	1	1	1
	8945	BTRC BTRCP FBW1A FBXW1A	F-box/WD repeat-containing protein 1A		Yes (Upregulated)	1	1	1	1
	7314	UBB	Polyubiquitin-B [Cleaved into: Ubiquitin]			1	1	1	1
	2801	GOLGA2	Golgin subfamily A member 2			1	1	1	1	Hurtado et al., 2011
	2040	STOM BND7 EPB72	Erythrocyte band 7 integral membrane protein (Stomatin)	Yes		1	1	1	1
	5970	RELA NFKB3	Transcription factor p65 (Nuclear factor NF-kappa-B p65 subunit)			1	1	1	1
	7189	TRAF6 RNF85	TNF receptor-associated factor 6			1	1	1	1
	5987	TRIM27 RFP RNF76	Zinc finger protein RFP			1	1	1	1
	7415	VCP	Transitional endoplasmic reticulum ATPase (TER ATPase)			1	1	1	1	Raman et al., 2015
	10524	KAT5 HTATIP TIP60	Histone acetyltransferase KAT5			1	1	1	1
HUB & LNPP	57159	TRIM54 MURF RNF30 muRF3 MURF-3	tripartite motif containing 54			1	0	0	1
HUB & GNPP	2	A2M CPAMD5, FWP007	Alpha-2-macroglobulin			1	1	1	1
CP & GNPP	88	ACTN2	Alpha-actinin-2	Yes	Yes (Upregulated)	1	1	0	1	Kohli et al., 2017
	3931	LCAT	Phosphatidylcholine-sterol acyltransferase			1	1	1	1	Kim et al., 2010
	87	ACTN1	Alpha-actinin-1			1	1	1	1	Pan et al., 2007
HUB & CP	6606	SMN1 SMN SMNT SMN2 SMNC	Survival motor neuron protein (Component of gems 1) (Gemin-1)			1	1	1	1
	7083	TK1 TK2	thymidine kinase 1			1	1	1	1
	3014	H2AFX H2AX H2A.X H2A/X	H2A histone family member X			1	1	1	1
	1026	CDKN1A P21 CIP1 SDI1 WAF1 CAP20 CDKN1 MDA-6 p21CIP1	cyclin dependent kinase inhibitor 1A			1	1	1	1
	11140	CDC37 CDC37A	Hsp90 co-chaperone Cdc37			1	1	1	1
	8850	KAT2B PCAF	Histone acetyltransferase KAT2B			1	1	1	1
	5925	RB1	Retinoblastoma-associated protein (p105-Rb)			1	1	1	1
	1869	E2F1 RBBP3	Transcription factor E2F1 (E2F-1) (PBR3)			1	1	1	1
	5499	PPP1CA PPP1A	Serine/threonine-protein phosphatase PP1-alpha catalytic subunit (PP-1A)			1	1	1	1
	10971	YWHAQ	14-3-3 protein theta (14-3-3 protein T-cell)			1	1	1	1
	7185	TRAF1 EBI6	TNF receptor-associated factor 1			1	1	1	1
	867	CBL CBL2 RNF55	E3 ubiquitin-protein ligase CBL			1	1	1	1	Schmid et al., 2018
	331	XIAP API3 BIRC4 IAP3	E3 ubiquitin-protein ligase XIAP			1	1	1	1	Kim et al., 2010
	3838	KPNA2 RCH1 SRP1	Importin subunit alpha-1 (Karyopherin subunit alpha-2)			1	1	1	1
	7431	VIM	Vimentin			1	1	1	1
	27185	DISC1 KIAA0457	Disrupted in schizophrenia 1 protein			1	1	1	1	Marley et al., 2010
	55093	WDYHV1 C8orf32 NTAQ1	Protein N-terminal glutamine amidohydrolase			1	1	1	1
	9021	SOCS3 CIS3 SSI3	Suppressor of cytokine signaling 3 (SOCS-3)	Yes		1	1	1	1
	3066	HDAC2	Histone deacetylase 2 (HD2)			1	1	1	1	Kobayashi et al., 2017
	7321	UBE2D1 SFT UBC5A UBCH5 UBCH5A	Ubiquitin-conjugating enzyme E2 D1			1	1	1	1
	2547	XRCC6 G22P1	X-ray repair cross-complementing protein 6			1	1	1	1
	7323	UBE2D3 UBC5C UBCH5C	Ubiquitin-conjugating enzyme E2 D3			1	1	1	1
	51588	PIAS4 PIASG	E3 SUMO-protein ligase PIAS4	Yes		1	1	1	1	Ramachandran et al, 2015
	983	CDK1 CDC2 CDC28A CDKN1 P34CDC2	Cyclin-dependent kinase 1 (CDK1)			1	1	1	1	Fabregat et al., 2018; Croft et al., 2014
	117178	SSX2IP KIAA0923	Afadin- and alpha-actinin-binding protein (Afadin DIL domain-interacting protein)	Yes		1	1	1	1	Klinger et al., 2014
	3725	JUN	Transcription factor AP-1 (Activator protein 1)			1	1	1	1
	2932	GSK3B	Glycogen synthase kinase-3 beta (GSK-3 beta)			1	1	1	1	Thoma et al., 2007
	7534	YWHAZ	14-3-3 protein zeta/delta (Protein kinase C inhibitor protein 1)			1	1	1	1
	7428	VHL	Von Hippel-Lindau disease tumor suppressor			1	1	1	1	Lutz and Burk, 2006
	5597	MAPK6 ERK3 PRKM6	Mitogen-activated protein kinase 6 (MAP kinase 6)			1	1	1	1
	5295	PIK3R1 GRB1	Phosphatidylinositol 3-kinase regulatory subunit alpha (PI3-kinase regulatory subunit alpha)			1	1	1	1	Han et al., 2014
	4089	SMAD4 DPC4 MADH4	Mothers against decapentaplegic homolog 4 (MAD homolog 4)			1	1	1	1	Clement et al, 2013
	348	APOE	Apolipoprotein E	Yes		1	1	1	1
	998	CDC42 TKS G25K CDC42Hs	cell division cycle 42		Yes (Upregulated)	1	1	1	1	Choi et al, 2013
	7013	TERF1 PIN2 TRBF1 TRF TRF1	Telomeric repeat-binding factor 1 (NIMA-interacting protein 2)		Yes (Upregulated)	1	1	1	1
BP & CP	8553	BHLHE40 BHLHB2 DEC1 SHARP2 STRA13	Class E basic helix-loop-helix protein 40			1	1	1	1
HUB & BP	4176	MCM7 CDC47 MCM2	DNA replication licensing factor MCM7			1	1	1	1
	10513	APPBP2 KIAA0228 PAT1	Amyloid protein-binding protein 2 (Amyloid beta precursor protein-binding protein 2)			1	1	1	1
	55294	FBXW7 FBW7 FBX30 SEL10	F-box/WD repeat-containing protein 7 (Archipelago homolog)			1	1	1	1	Maskey et al., 2015
	7334	UBE2N BLU	Ubiquitin-conjugating enzyme E2 N (Bendless-like ubiquitin-conjugating enzyme)			1	1	1	1
	3312	HSPA8 HSC70 HSP73 HSPA10	Heat shock cognate 71 kDa protein			1	1	1	1	Bhowmick et al., 2009
	2289	FKBP5 AIG6 FKBP51	Peptidyl-prolyl cis-trans isomerase FKBP5 (PPIase FKBP5)	Yes		1	1	1	1
	55660	PRPF40A FBP11 FLAF1 FNBP3 HIP10 HYPA HSPC225	Pre-mRNA-processing factor 40 homolog A (Fas ligand-associated factor 1) (Formin-binding protein 11)			1	1	1	1
	9531	BAG3 BIS	BAG family molecular chaperone regulator 3 (BAG-3) (Bcl-2-associated athanogene 3)			1	1	1	1
	65057	ACD PIP1 PTOP TINT1 TPP1	Adrenocortical dysplasia protein homolog (POT1 and TIN2-interacting protein)			1	1	1	1
	284467	FAM19A3 TAFA3	Protein FAM19A3 (Chemokine-like protein TAFA-3)	Yes		0	0	0	1
	3303	HSPA1A HSP72 HSPA1 HSX70	Heat shock 70 kDa protein 1A (Heat shock 70 kDa protein 1) (HSP70-1) (HSP70.1)			1	1	1	1
	23028	KDM1A AOF2 KDM1 KIAA0601 LSD1	Lysine-specific histone demethylase 1A			1	1	1	1
	7187	TRAF3 CAP1 CRAF1	TNF receptor-associated factor 3			1	1	1	1
	8202	NCOA3 AIB1 BHLHE42 RAC3 TRAM1	Nuclear receptor coactivator 3 (NCoA-3)			1	1	1	1
	10273	STUB1 CHIP PP1131	E3 ubiquitin-protein ligase CHIP			1	1	1	1
	5933	RBL1	Retinoblastoma-like protein 1			1	1	1	1
	1742	DLG4 PSD95	Disks large homolog 4 (Postsynaptic density protein 95)	Yes		1	1	1	1
	996	CDC27 ANAPC3 D0S1430E D17S978E	Cell division cycle protein 27 homolog (Anaphase-promoting complex subunit 3)			1	1	1	1	Wheway et al., 2015
	54413	NLGN3 KIAA1480 NL3	Neuroligin-3 (Gliotactin homolog)	Yes		1	0	1	1
	10492	SYNCRIP HNRPQ NSAP1	Heterogeneous nuclear ribonucleoprotein Q (hnRNP Q)	Yes		1	1	1	1
	5359	PLSCR1	Phospholipid scramblase 1 (PL scramblase 1)	Yes		1	1	1	1	Choksi et al., 2014

## Sheet: References
References
Bershteyn, M., Atwood, S. X., Woo, W. M., Li, M., & Oro, A. E. (2010). MIM and Cortactin antagonism regulates ciliogenesis and Hedgehog signaling. Dev Cell. 19(2), 270–283. doi: 10.1016/j.devcel.2010.07.009
Bhowmick, R., Li, M., Sun, J., Baker, S. A., Insinna, C., & Besharse, J. C. (2009). Photoreceptor IFT omplexes ontaining Chaperones, Guanylyl Cyclase 1, and Rhodopsin. Traffic (Copenhagen, Denmark), 10(6), 648–663. doi: 10.1111/j.1600-0854.2009.00896.x
Cao, Y., Semanchik, N., Lee, S. H., Somlo, S., Barbano, P. E., Coifman, R., & Sun, Z. (2009). Chemical modifier screen identifies HDAC inhibitors as suppressors of PKD models. Proc Natl Acad Sci U S A.; 106(51), 21819–21824. doi: 10.1073/pnas.0911987106
Caron, A., Xu, X., Lin, X. (2012) Wnt/beta-catenin signaling directly regulates Foxj1 expression and ciliogenesis in zebrafish Kupffer's vesicle. Development.; 139:514-524. doi:10.1242/dev.071746
Choi, S. Y., Chacon-Heszele, M. F., Huang, L., McKenna, S., Wilson, F. P., Zuo, X., & Lipschutz, J. H. (2013). Cdc42 deficiency causes ciliary abnormalities and cystic kidneys. J Am Soc Nephrol.; 24(9), 1435–1450. doi: 10.1681/ASN.2012121236
Choksi, S.P., Babu D., Lau D., Yu X., and Roy S. (2014). Systematic discovery of novel ciliary genes through functional genomics in the zebrafish. Development; 141:3410-19. doi:10.1242/dev.108209
Clement, C.A., Ajbro, K.D., Koefoed, K., Vestergaard, M.L., Veland, I.R., Henriques de Jesus M.P. et al. (2013) TGF-beta signaling is associated with endocytosis at the pocket region of the primary cilium. Cell Rep.; 3:1806-1814.doi:10.1016/j.celrep.2013.05.020
Croft, D., Mundo, A. F., Haw, R., Milacic, M., Weiser, J., Wu, G., et al. (2014). The Reactome pathway knowledgebase. Nucleic Acids Res.; 42(Database issue), D472–D477. doi: 10.1093/nar/gkt1102
Danescu, S., Has, C., Baican, C. , Müller, T. and Baican, A. (2018) A novel IKBKG mutation in a patient with incontinentia pigmenti and features of hepatic ciliopathy. Australas J Dermatol.; ;59(4):e262-e265.doi:10.1111/ajd.12805
Epting, D., Slanchev, K., Boehlke, C., Hoff, S., Loges, N.T., Yasunaga, T. et al. (2015) The Rac1 regulator ELMO controls basal body migration and docking in multiciliated cells through interaction with Ezrin. Development.;142:174-184. doi: 10.1242/dev.112250
Fabregat, A., Jupe, S., Matthews, L., Sidiropoulos, K., Gillespie, M., Garapati, P., et al. (2018). The Reactome Pathway Knowledgebase. Nucleic Acids Res.; 46 (Database issue), D649–D655. doi: 10.1093/nar/gkx1132
Gerdes, J.M., Liu, Y., Zaghloul, N.A., Leitch, C.C., Lawson, S.S., Kato, M. et al. (2007) Disruption of the basal body compromises proteasomal function and perturbs intracellular Wnt response. Nat Genet.; 39:1350-1360. doi: 10.1038/ng.2007.12
Han, Y. M., Kang, G. M., Byun, K., Ko, H. W., Kim, J., Shin, M.-S. et al. (2014). Leptin-promoted cilia assembly is critical for normal energy balance. J Clin Invest.;124(5), 2193–2197. doi:.10.1172/JCI69395
Hurtado, L., Caballero, C., Gavilan, M. P., Cardenas, J., Bornens, M., & Rios, R. M. (2011). Disconnecting the Golgi ribbon from the centrosome prevents directional cell migration and ciliogenesis. J Cell Biol.; 193(5), 917–933. doi: 10.1083/jcb.201011014
Kasahara, K., Aoki, H., Kiyono, T., Wang, S., Kagiwada, H., Yuge, M., et al. (2018). EGF receptor kinase suppresses ciliogenesis through activation of USP8 deubiquitinase. Nat Commun.; 9(1):758. doi: 10.1038/s41467-018-03117-y
Kim, J., Lee, J. E., Heynen, S., Suyama, E., Ono, K., Lee, K., et al. (2010). Functional genomic screen for modulators of ciliogenesis and cilium length. Nature.; 464(7291), 1048–1051. doi: 10.1038/nature08895
Klinger, M., Wang, W., Kuhns, S., Bärenz, F., Dräger-Meurer, S., Pereira, G., & Gruss, O. J. (2014). The novel centriolar satellite protein SSX2IP targets Cep290 to the ciliary transition zone. Mol Biol Cell.;25(4), 495–507. doi: 10.1091/mbc.E13-09-0526
Kobayashi, T., Nakazono, K., Tokuda, M., Mashima, Y., Dynlacht, B. D., & Itoh, H. (2017). HDAC2 promotes loss of primary cilia in pancreatic ductal adenocarcinoma. EMBO Rep.; 18(2), 334–343. doi: 10.15252/embr.201541922
Kohli, P., Hohne, M., Jungst, C., Bertsch, S., Ebert, L.K., Schauss, A.C., et al. (2017) The ciliary membrane-associated proteome reveals actin-binding proteins as key components of cilia. EMBO Rep; 18:1521-1535.doi:10.15252/embr.201643846
Lutz, M.S., Burk, R.D. (2006) Primary cilium formation requires von hippel-lindau gene function in renal-derived cells. Cancer Res.; 66:6903-6907. doi: 10.1158/0008-5472.CAN-06-0501
Malicki, J. J., & Johnson, C. A. (2017). The cilium: cellular antenna and central processing unit. Trends Cell Biol.;27(2), 126–140. doi: 10.1016/j.tcb.2016.08.002
Marley, A., & von Zastrow, M. (2010). DISC1 regulates primary cilia that display specific dopamine receptors. PLoS ONE.;5(5), e10902. doi: 10.1371/journal.pone.0010902
Maskey, D., Marlin, M. C., Kim, S., Kim, S., Ong, E.-C., Li, G., & Tsiokas, L. (2015). Cell cycle-dependent ubiquitylation and destruction of NDE1 by CDK5-FBW7 regulates ciliary length. EMBO J.; 34(19), 2424–2440. doi: 10.15252/embj.201490831
Pan, J., You, Y., Huang, T., Brody, S.L.(2007) RhoA-mediated apical actin enrichment is required for ciliogenesis and promoted by Foxj1. J Cell Sci;120:1868-1876. doi:10.1242/jcs.005306
Ramachandran, H., Herfurth, K., Grosschedl, R., Schäfer, T., & Walz, G. (2015). SUMOylation blocks the Ubiquitin-mediated degradation of the nephronophthisis gene product Glis2/NPHP7. PLoS ONE;10(6), e0130275. doi: 10.1371/journal.pone.0130275
Raman, M., Sergeev, M., Garnaas, M., Lydeard, J. R., Huttlin, E. L., Goessling, W. et al. (2015). Systematic VCP-UBXD adaptor network proteomics identifies a role for UBXN10 in regulating ciliogenesis. Nat Cell Biol; 17(10), 1356–1369. doi: 10.1038/ncb3238
Schmid, F.M., Schou, K.B., Vilhelm, M.J., Holm, M.S., Breslin, L., Farinelli, P., et al. (2018) IFT20 modulates ciliary PDGFRα signaling by regulating the stability of Cbl E3 ubiquitin ligases. J Cell Biol.; 217(1):151-161. doi: 10.1083/jcb.201611050.
Shnitsar, I., Bashkurov, M., Masson, G. R., Ogunjimi, A. A., Mosessian, S., Cabeza, E. A., et al. (2015). PTEN regulates cilia through Dishevelled. Nat Commun.; 6, 8388. doi: 10.1038/ncomms9388
Suizu, F., Hirata, N., Kimura, K., Edamura, T., Tanaka, T., Ishigaki, S. et al (2016). Phosphorylation dependent Akt–Inversin interaction at the basal body of primary cilia. EMBO J.; 35(12), 1346–1363. doi: 10.15252/embj.201593003
Thoma, C.R., Frew, I.J., Hoerner, C.R., Montani, M., Moch, H., Krek, W. (2007) pVHL and GSK3beta are components of a primary cilium-maintenance signalling network. Nat Cell Biol; 9:588-595. doi: 10.1038/ncb1579
VanHook, A.M. (2012) Wnt Signaling and Cilia Intertwined. Sci Signal.; 5(207):ec22. doi: 10.1126/scisignal.2002860
Wang, H., Zou, X., Wei, Z., Wu, Y., Li, R., Zeng, R., et al. (2015) Hsp90α forms a stable complex at the cilium neck for the interaction of signalling molecules in IGF-1 receptor signalling. J Cell Sci.; 128: 100-108; doi: 10.1242/jcs.155101
Wheway, G., Schmidts, M., Mans, D. A., Szymanska, K., Nguyen, T.-M. T., Racher, H., et al. (2015). An siRNA-based functional genomics screen for the identification of regulators of ciliogenesis and ciliopathy genes Nat Cell Biol.; 17(8), 1074–1087. doi: 10.1038/ncb3201
Wu, M., Yang, C., Tao, B., Bu, S., & Guay-Woodford, L. M. (2013). The ciliary protein cystin forms a regulatory complex with Necdin to modulate Myc Expression. PLoS ONE.; 8(12), e83062. doi: 10.1371/journal.pone.0083062
