# Supplementary material for: Identification of Important Effector Proteins in the FOXJ1 Transcriptional Network Associated With Ciliogenesis and Ciliary Function
Source: Front Genet. 2019 Mar 1;10:23. doi: 10.3389/fgene.2019.00023 (PMC6405523; doi:10.3389/fgene.2019.00023)
Supplement: Supplementary file 1 [file Data_Sheet_1.zip › SupplementaryTable5.xlsx]

## Sheet: Legend
Supplementary Table 5: : Ciliary roles that FOXJ1 regulatory network proteins may participate in along with important interacting proteins (IIP). Significantly enriched pathways, considering FOXJ1 regulatory network proteins and IIP as participating clusters of proteins in each pathway, have been elucidated here. Note: All enriched pathways (child processes) were found to participate in enriched …
1Enriched Pathway ID: Enriched reactome pathway ID.
2Enriched Reactome Pathway: Enriched reactome pathway (Fabregat et al., 2018; Croft et al., 2014) description.
3P-value: It denotes whether any terms annotated to a specified list of genes occurs at frequency greater than that would be expected by chance. The p-value is calculated using the hypergeometric distribution.

## Sheet: FIG-IIP-EnrichedPathways
1Enriched Pathway ID	2Enriched Reactome pathways	3P-value	Gene Ratio	Genes
168256	Immune System	2.42e-11	0.345912	ABL1/ACTB/ACTR3/AKT1/APP/BAIAP2/BTRC/C3/CAMK4/CASP8/CBL/CDC42/CDK1/CDKN1A/CREBBP/CTNNB1/CTSB/EGFR/EP300/FYN/GRB2/GSK3B/HSP90AA1/IKBKG/JUN/KIFAP3/KPNA2/MASP1/MDM2/NEDD4/NFKB1/PELI1/PIK3R1/PIN1/PTEN/RAC1/RASGRP2/REL/RELA/RNF125/SOCS3/SRC/SUMO1/TEC/TRAF2/TRAF3/TRAF6/UBB/UBC/UBE2D1/UBE2D3/UBE2N/XAF1/XRCC6/YWHAZ
1280218	Adaptive Immune System	6.83e-06	0.163522	AKT1/BTRC/C3/CBL/CDC42/CDKN1A/EGFR/FYN/GRB2/GSK3B/IKBKG/KIFAP3/MDM2/NFKB1/PIK3R1/PTEN/RAC1/RASGRP2/REL/RELA/SRC/TRAF6/UBB/UBC/UBE2N/YWHAZ
212436	Generic Transcription Pathway	3.8e-10	0.138365	AKT1/AR/CREBBP/E2F5/ESR1/HDAC1/KAT2B/MYC/NEDD4L/NR1H2/PTEN/RBL1/RRM2B/SMAD3/SMAD4/TP53/UBB/UBC/UBE2D1/UBE2D3/YWHAQ/YWHAZ
162582	Signal Transduction	7.53e-06	0.471698	A2M/ABL1/ACTB/ACTR3/AKT1/APOB/APOE/APP/AR/ARAP1/BAIAP2/BTRC/C3/CAMK4/CASP8/CBL/CDC37/CDC42/CDK1/CDKN1A/CREBBP/CSNK2A1/CSNK2B/CTNNB1/DLG4/E2F1/E2F5/EGFR/EP300/ESR1/FBXW7/FYN/GRB2/GSK3B/HDAC1/HDAC2/HGS/HSP90AA1/HSPB1/KAT2B/KAT5/KDM1A/MDM2/MYC/MYO9A/NEDD4/NEDD4L/NFKB1/PIK3R1/PPP1CA/PTEN/PTGER4/RAC1/RASGRP2/RBL1/RELA/RHO/SMAD3/SMAD4/SOCS3/SRC/STUB1/TEC/TJP2/TP53/TRAF2/TRAF6/UBB/UBC/UBE2D1/UBE2D3/VCP/…
1643685	Disease	3.87e-06	0.220126	AKT1/APP/BTRC/CBL/CDC37/CDKN1A/CREBBP/CTNNB1/EGFR/EP300/FBXW7/FYN/GRB2/GSK3B/GSN/HDAC1/HSP90AA1/IKBKG/KAT2B/MDM2/MYC/NEDD4L/NFKB1/PIK3R1/RAC1/RELA/SLC25A4/SMAD3/SMAD4/SYT2/TRAF3/UBB/UBC/VCP/XRCC6
2262752	Cellular responses to stress	4.91e-09	0.150943	ACD/BAG3/CDC27/CDKN1A/CREBBP/E2F1/EP300/GSK3B/HSBP1/HSP90AA1/HSPA1A/HSPA8/JUN/MDM2/NFKB1/RELA/TERF1/TP53/UBB/UBC/UBE2D1/UBE2D3/VCP/VHL
1640170	Cell Cycle	3.45e-08	0.207547	ACD/AKAP9/BRCA1/BTRC/CCNA1/CDC27/CDK1/CDKN1A/CETN2/CSNK2A1/CSNK2B/E2F1/E2F5/EP300/GOLGA2/H2AFX/HDAC1/HSP90AA1/LMNA/MCM7/MDM2/RB1/RBL1/SMC1A/SYNE1/TERF1/TP53/UBB/UBC/UBE2D1/UBE2I/YWHAQ/YWHAZ
5357801	Programmed Cell Death	2.86e-06	0.0943396	AKT1/CASP8/CTNNB1/E2F1/GSN/LMNA/TJP2/TP53/TRAF2/UBB/UBC/VIM/XIAP/YWHAQ/YWHAZ
1266738	Developmental Biology	9.52e-06	0.163522	ABL1/ACTB/ACTR3/AKT1/CDC42/CDK1/CREBBP/CRMP1/CSNK2A1/CSNK2B/CTNNB1/DLG4/EGFR/EP300/EZR/FYN/GRB2/GRIN2B/GSK3B/HSP90AA1/HSPA8/NCOA3/RAC1/SMAD3/SMAD4/SRC

## Sheet: References
References
Croft, D., Mundo, A. F., Haw, R., Milacic, M., Weiser, J., Wu, G., et al. (2014). The Reactome pathway knowledgebase. Nucleic Acids Res.; 42(Database issue), D472–D477. doi: 10.1093/nar/gkt1102
Fabregat, A., Jupe, S., Matthews, L., Sidiropoulos, K., Gillespie, M., Garapati, P., et al. (2018). The Reactome Pathway Knowledgebase. Nucleic Acids Res.; 46 (Database issue), D649–D655. doi: 10.1093/nar/gkx1132
