# Supplementary material for: Identification of Important Effector Proteins in the FOXJ1 Transcriptional Network Associated With Ciliogenesis and Ciliary Function
Source: Front Genet. 2019 Mar 1;10:23. doi: 10.3389/fgene.2019.00023 (PMC6405523; doi:10.3389/fgene.2019.00023)
Supplement: Supplementary file 1 [file Data_Sheet_1.zip › SupplementaryTable6.xlsx]

## Sheet: Legend
Supplementary Table 6: Cilia-associated pathways possibly mediated by IIP-effectors and their interacting network proteins. Enriched cilia associated signaling pathways and their parent Reactome pathways (Fabregat et al., 2018; Croft et al., 2014) in which IIP-effectors and their interacting proteins are likely to be involved in have been exemplified here.
1IIP-effector: Gene name of IIP-effector
2Enriched/Parent Pathway ID: Enriched reactome pathway ID or parent pathway ID to which the enriched reactome pathway (Fabregat et al., 2018; Croft et al., 2014) belongs to
3Enriched/Parent Pathway: Enriched reactome pathway description or parent pathway description in which the enriched reactome pathway (Fabregat et al., 2018; Croft et al., 2014) participates
4Enriched Pathway (Child Process): In cases where child processes were found to be enriched their reactome pathway ID's and description have been provided here.
5P-value (Enriched Parent Pathway): This p-value denotes whether any parent reactome pathways (Fabregat et al., 2018; Croft et al., 2014) were found to be significantly enriched. The p-value which is calculated using a hypergeometric distribution denotes whether any terms annotated to a specified list of genes occurs at frequency greater than that would be expected by chance.
6P-value (Enriched Child Process): This p-value denotes whether any child reactome pathways (Fabregat et al., 2018; Croft et al., 2014) were found to be significantly enriched. The p-value which is calculated using a hypergeometric distribution denotes whether any terms annotated to a specified list of genes occurs at frequency greater than that would be expected by chance.
7Genes: Gene list that participates in the enriched reactome pathway (Fabregat et al., 2018; Croft et al., 2014) or enriched child processes.

## Sheet: EffectorEnrichment
1IIP-effector	2Enriched/Parent Pathway ID	3Enriched/Parent Pathway	4Enriched Pathway (Child Process)	5P-value (Enriched Parent Pathway)	6P-value (Enriched Child Process)	7Genes
Btrc	R-HSA-168898	Toll-Like Receptors Cascades		9.64e-12		MAPK14/FBXW11/IKBKB/IRAK1/NFKB1/NFKBIA/RELA/SKP1/UBC/UBE2D1/UBE2D2/UBE2D3/CUL1/IKBKG/BTRC
	R-HSA-9006936	Signaling by TGF-beta family members	R-HSA-170834 (Signaling by TGF-beta Receptor Complex)	1.84e-09	4.57e-11	WWTR1/SMAD3/SMAD4/MYC/SMURF1/SMURF2/SP1/UBC/UBE2D1/UBE2D3/NCOR2
	R-HSA-69278	Cell Cycle, Mitotic	R-HSA-453274 (Mitotic G2-G2/M phases); R-HSA-453279 (Mitotic G1-G1/S phases) ; R-HSA-453276 (Regulation of mitotic cell cycle)		2.68E-10, 8.5E-07, 5.0E-09	E2F1/EP300/FBXW11/HSP90AA1/SKP1/AURKA/TP53/UBC/CUL1/CCNB1/BTRC/CDK1/CDC25A/CDC25B/RBX1/MYC/SKP2/CCNE1/UBE2D1/CDC20
	R-HSA-195721	Signaling by WNT	R-HSA-195253 (Degradation of beta-catenin by the destruction complex)		5.11e-08	CTNNB1/GSK3B/APC/SKP1/UBC/AXIN1/CUL1/BTRC/RBX1
	R-HSA-157118	Signaling by NOTCH		6.04e-08		E2F1/EP300/HEY2/MYC/SKP1/TP53/UBC/CUL1/NCOR2/RBX1
	R-HSA-5358351	Signaling by Hedgehog		9.62e-07		INTU/GSK3B/SMURF1/SMURF2/SKP1/UBC/VCP/CUL1/BTRC/RBX1
Cdc42	R-HSA-194315	Signaling by Rho GTPases	R-HSA-195258 (RHO GTPase Effectors); R-HSA-194840 (Rho GTPase cycle)	2.12e-15	1.70E-07, 5.81E-10	BAIAP2/RALBP1/A2M/GRB2/ARHGDIA/MYO9A/NCF2/PAK1/PAK2/ITSN1/VAV1/WAS/WIPF1/IQGAP1/ARHGEF7/WASL/TRIP10/ARHGAP32/CDC42/CDH1
cdc42	R-HSA-199991	Membrane Trafficking	R-HSA-8856828 (Clathrin-mediated endocytosis)		2.18e-07	GRB2/ARRB1/ARRB2/ITSN1/UBC/CBL/WASL/TRIP10
Casp8	R-HSA-168898	Toll-Like Receptors Cascades		1.35e-09		NOD1/RIPK3/CHUK/TICAM1/BIRC2/BIRC3/IKBKB/MAPK1/TRAF6/UBC/CASP8/RIPK1/FADD
Pias4	R-HSA-9006936	Signaling by TGF-beta family members	R-HSA-170834 (Signaling by TGF-beta Receptor Complex)	1.16e-09	2.44e-08	PARP1/HDAC1/SMAD1/SMAD2/SMAD3/SMAD4/SMAD6/SMAD7/PRKCZ/SKIL
Socs3	R-HSA-168898	Toll-Like Receptors Cascades		1.67e-07		TBK1/APP/NFKB1/NFKBIA/MAPK11/PTPN11/RELA/MAP3K7/TRAF6
Syncrip	R-HSA-190236	Signaling by FGFR	R-HSA-5654738 (Signaling by FGFR2)		5.98e-07	GRB2/HNRNPA1/HNRNPH1/PLCG1/PTPN11/RPS27A
Terf1	R-HSA-1640170	Cell Cycle	R-HSA-1500620 (Meiosis)		3.33e-07	STAG1/POT1/TINF2/ATM/TERF2IP/ACD/BRCA1/TERF1

## Sheet: References
References
Croft, D., Mundo, A. F., Haw, R., Milacic, M., Weiser, J., Wu, G., et al. (2014). The Reactome pathway knowledgebase. Nucleic Acids Res.; 42 (Database issue), D472–D477. doi: 10.1093/nar/gkt1102
Fabregat, A., Jupe, S., Matthews, L., Sidiropoulos, K., Gillespie, M., Garapati, P., et al. (2018). The Reactome Pathway Knowledgebase. Nucleic Acids Res.; 46 (Database issue), D649–D655. doi: 10.1093/nar/gkx1132
